# Supplementary material for: High-pressure synthesis and crystal structure analysis of PbTeO4, a UV transparent material
Source: Dalton Trans. 2024 Oct 31;53(48):19214–25. doi: 10.1039/d4dt02697g (PMC11563208; doi:10.1039/d4dt02697g)
Supplement: DT-053-D4DT02697G-s002 [file DT-053-D4DT02697G-s002.cif]

# Supplementary Information (SI) for Dalton Transactions.
# This journal is © The Royal Society of Chemistry 2024

####################################################################### 
# 
# This file contains crystal structure data downloaded from the 
# Cambridge Structural Database (CSD) hosted by the Cambridge 
# Crystallographic Data Centre (CCDC).
# 
# Full information about CCDC data access policies and citation 
# guidelines are available at http://www.ccdc.cam.ac.uk/access/V1 
# 
# Audit and citation data items may have been added by the CCDC. 
# Please retain this information to preserve the provenance of 
# this file and to allow appropriate attribution of the data. 
# 
#######################################################################

data_PbTeO4
_database_code_depnum_ccdc_archive 'CCDC 2380686'
loop_
_audit_author_name
_audit_author_address
'Matthias Weil'
;TU Wien
Austria
;
_audit_update_record             
;
2024-08-29 deposited with the CCDC.	2024-10-31 downloaded from the CCDC.
;

_audit_creation_method           SHELXL-2018/3
_shelx_SHELXL_version_number     2018/3
_chemical_name_systematic        ?
_chemical_name_common            ?
_chemical_melting_point          ?
_chemical_formula_moiety         ?
_chemical_formula_sum            'O4 Pb Te'
_chemical_formula_weight         398.79

loop_
_atom_type_symbol
_atom_type_description
_atom_type_scat_dispersion_real
_atom_type_scat_dispersion_imag
_atom_type_scat_source
O O 0.0106 0.0060 'International Tables Vol C Tables 4.2.6.8 and 6.1.1.4'
Pb Pb -3.3944 10.1111 'International Tables Vol C Tables 4.2.6.8 and 6.1.1.4'
Te Te -0.5308 1.6751 'International Tables Vol C Tables 4.2.6.8 and 6.1.1.4'

_space_group_crystal_system      monoclinic
_space_group_IT_number           15
_space_group_name_H-M_alt        'I 2/a'
_space_group_name_Hall           '-I 2ya'

_shelx_space_group_comment       
;
The symmetry employed for this shelxl refinement is uniquely defined
by the following loop, which should always be used as a source of
symmetry information in preference to the above space-group names.
They are only intended as comments.
;

loop_
_space_group_symop_operation_xyz
'x, y, z'
'-x+1/2, y, -z'
'x+1/2, y+1/2, z+1/2'
'-x+1, y+1/2, -z+1/2'
'-x, -y, -z'
'x-1/2, -y, z'
'-x+1/2, -y+1/2, -z+1/2'
'x, -y+1/2, z+1/2'

_cell_length_a                   5.4142(4)
_cell_length_b                   4.9471(4)
_cell_length_c                   12.0437(11)
_cell_angle_alpha                90
_cell_angle_beta                 99.603(3)
_cell_angle_gamma                90
_cell_volume                     318.07(5)
_cell_formula_units_Z            4
_cell_measurement_temperature    295(2)
_cell_measurement_reflns_used    2157
_cell_measurement_theta_min      3.431
_cell_measurement_theta_max      38.261

_exptl_crystal_description       plate
_exptl_crystal_colour            light-yellow
_exptl_crystal_density_meas      ?
_exptl_crystal_density_method    ?
_exptl_crystal_density_diffrn    8.328
_exptl_crystal_F_000             664
_exptl_transmission_factor_min   ?
_exptl_transmission_factor_max   ?
_exptl_crystal_size_max          0.030
_exptl_crystal_size_mid          0.020
_exptl_crystal_size_min          0.005
_exptl_absorpt_coefficient_mu    61.861
_shelx_estimated_absorpt_T_min   0.258
_shelx_estimated_absorpt_T_max   0.747
_exptl_absorpt_correction_type   multi-scan
_exptl_absorpt_correction_T_min  0.4690
_exptl_absorpt_correction_T_max  0.7483
_exptl_absorpt_process_details   '(SADABS; Krause et al., 2015)'
_exptl_absorpt_special_details   ?
_diffrn_ambient_temperature      295(2)
_diffrn_radiation_wavelength     0.71073
_diffrn_radiation_type           MoK\a
_diffrn_source                   ?
_diffrn_measurement_device_type  'Bruker APEX-II CCD'
_diffrn_measurement_method       \w-scans
_diffrn_detector_area_resol_mean ?
_diffrn_reflns_number            10641
_diffrn_reflns_av_unetI/netI     0.0329
_diffrn_reflns_av_R_equivalents  0.0556
_diffrn_reflns_limit_h_min       -10
_diffrn_reflns_limit_h_max       10
_diffrn_reflns_limit_k_min       -9
_diffrn_reflns_limit_k_max       9
_diffrn_reflns_limit_l_min       -22
_diffrn_reflns_limit_l_max       22
_diffrn_reflns_theta_min         3.431
_diffrn_reflns_theta_max         42.571
_diffrn_reflns_theta_full        25.242
_diffrn_measured_fraction_theta_max 0.993
_diffrn_measured_fraction_theta_full 1.000
_diffrn_reflns_Laue_measured_fraction_max 0.993
_diffrn_reflns_Laue_measured_fraction_full 1.000
_diffrn_reflns_point_group_measured_fraction_max 0.993
_diffrn_reflns_point_group_measured_fraction_full 1.000
_reflns_number_total             1146
_reflns_number_gt                831
_reflns_threshold_expression     'I > 2\s(I)'
_reflns_Friedel_coverage         0.000
_reflns_Friedel_fraction_max     .
_reflns_Friedel_fraction_full    .

_reflns_special_details          
;
 Reflections were merged by SHELXL according to the crystal
 class for the calculation of statistics and refinement.
 
 _reflns_Friedel_fraction is defined as the number of unique
 Friedel pairs measured divided by the number that would be
 possible theoretically, ignoring centric projections and
 systematic absences.
;

_computing_data_collection       'APEX-2 (Bruker, 2015)'
_computing_cell_refinement       'SAINT (Bruker, 2015)'
_computing_data_reduction        'SAINT (Bruker, 2015)'
_computing_structure_solution    'SHELXT 2014/5 (Sheldrick, 2015a)'
_computing_structure_refinement  'SHELXL-2018/3 (Sheldrick, 2015b)'
_computing_molecular_graphics    'ATOMS (Dowty, 2006)'
_computing_publication_material  'SHELXL-2018/3 (Sheldrick, 2015b)'
_refine_special_details          ?
_refine_ls_structure_factor_coef Fsqd
_refine_ls_matrix_type           full
_refine_ls_weighting_scheme      calc
_refine_ls_weighting_details     
'w=1/[\s^2^(Fo^2^)+1.3784P] where P=(Fo^2^+2Fc^2^)/3'
_atom_sites_solution_primary     ?
_atom_sites_solution_secondary   ?
_atom_sites_solution_hydrogens   .
_refine_ls_hydrogen_treatment    undef
_refine_ls_extinction_method     'SHELXL-2018/3 (Sheldrick, 2015b)'
_refine_ls_extinction_coef       0.00255(9)
_refine_ls_extinction_expression Fc^*^=kFc[1+0.001xFc^2^\l^3^/sin(2\q)]^-1/4^
_refine_ls_number_reflns         1146
_refine_ls_number_parameters     31
_refine_ls_number_restraints     0
_refine_ls_R_factor_all          0.0484
_refine_ls_R_factor_gt           0.0259
_refine_ls_wR_factor_ref         0.0392
_refine_ls_wR_factor_gt          0.0349
_refine_ls_goodness_of_fit_ref   1.051
_refine_ls_restrained_S_all      1.051
_refine_ls_shift/su_max          0.000
_refine_ls_shift/su_mean         0.000

loop_
_atom_site_label
_atom_site_type_symbol
_atom_site_fract_x
_atom_site_fract_y
_atom_site_fract_z
_atom_site_U_iso_or_equiv
_atom_site_adp_type
_atom_site_occupancy
_atom_site_site_symmetry_order
_atom_site_calc_flag
_atom_site_refinement_flags_posn
_atom_site_refinement_flags_adp
_atom_site_refinement_flags_occupancy
_atom_site_disorder_assembly
_atom_site_disorder_group
Pb1 Pb 0.750000 0.24139(4) 0.500000 0.00978(6) Uani 1 2 d S T P . .
Te1 Te 0.250000 0.250000 0.750000 0.00325(5) Uani 1 2 d S . P . .
O1 O 0.3358(5) 0.1178(5) -0.1034(2) 0.0078(5) Uani 1 1 d . . . . .
O2 O 0.5227(5) 0.0504(5) -0.3028(2) 0.0071(5) Uani 1 1 d . . . . .

loop_
_atom_site_aniso_label
_atom_site_aniso_U_11
_atom_site_aniso_U_22
_atom_site_aniso_U_33
_atom_site_aniso_U_23
_atom_site_aniso_U_13
_atom_site_aniso_U_12
Pb1 0.01092(9) 0.00753(8) 0.01028(10) 0.000 0.00001(6) 0.000
Te1 0.00335(11) 0.00348(10) 0.00283(11) 0.00004(9) 0.00020(8) -0.00002(9)
O1 0.0104(12) 0.0085(10) 0.0039(11) 0.0029(8) -0.0002(9) -0.0012(8)
O2 0.0083(12) 0.0057(9) 0.0079(12) 0.0019(8) 0.0034(9) 0.0030(8)

_geom_special_details            
;
 All esds (except the esd in the dihedral angle between two l.s. planes)
 are estimated using the full covariance matrix.  The cell esds are taken
 into account individually in the estimation of esds in distances, angles
 and torsion angles; correlations between esds in cell parameters are only
 used when they are defined by crystal symmetry.  An approximate (isotropic)
 treatment of cell esds is used for estimating esds involving l.s. planes.
;

loop_
_geom_bond_atom_site_label_1
_geom_bond_atom_site_label_2
_geom_bond_distance
_geom_bond_site_symmetry_2
_geom_bond_publ_flag
Pb1 O1 2.330(3) 4 ?
Pb1 O1 2.330(3) 3 ?
Pb1 O1 2.476(3) 7_655 ?
Pb1 O1 2.476(3) 8 ?
Pb1 O2 2.956(3) 5_655 ?
Pb1 O2 2.956(3) 6_656 ?
Pb1 O2 3.004(3) 2_655 ?
Pb1 O2 3.004(3) 1_556 ?
Pb1 O1 3.388(3) 3_545 ?
Pb1 O1 3.388(3) 4_545 ?
Pb1 Pb1 3.6101(3) 5_656 ?
Pb1 Pb1 3.6101(3) 5_756 ?
Te1 O1 1.867(3) 7 ?
Te1 O1 1.867(3) 1_556 ?
Te1 O2 1.966(2) 6_556 ?
Te1 O2 1.966(2) 4 ?
Te1 O2 1.968(3) 7 ?
Te1 O2 1.968(3) 1_556 ?

loop_
_geom_angle_atom_site_label_1
_geom_angle_atom_site_label_2
_geom_angle_atom_site_label_3
_geom_angle
_geom_angle_site_symmetry_1
_geom_angle_site_symmetry_3
_geom_angle_publ_flag
O1 Pb1 O1 73.87(14) 4 3 ?
O1 Pb1 O1 75.58(7) 4 7_655 ?
O1 Pb1 O1 78.42(10) 3 7_655 ?
O1 Pb1 O1 78.42(10) 4 8 ?
O1 Pb1 O1 75.58(7) 3 8 ?
O1 Pb1 O1 147.33(11) 7_655 8 ?
O1 Pb1 O2 134.63(8) 4 5_655 ?
O1 Pb1 O2 94.49(8) 3 5_655 ?
O1 Pb1 O2 146.15(8) 7_655 5_655 ?
O1 Pb1 O2 56.24(8) 8 5_655 ?
O1 Pb1 O2 94.49(8) 4 6_656 ?
O1 Pb1 O2 134.63(8) 3 6_656 ?
O1 Pb1 O2 56.24(8) 7_655 6_656 ?
O1 Pb1 O2 146.15(9) 8 6_656 ?
O2 Pb1 O2 121.53(9) 5_655 6_656 ?
O1 Pb1 O2 144.94(8) 4 2_655 ?
O1 Pb1 O2 71.59(8) 3 2_655 ?
O1 Pb1 O2 91.72(8) 7_655 2_655 ?
O1 Pb1 O2 98.44(8) 8 2_655 ?
O2 Pb1 O2 55.01(5) 5_655 2_655 ?
O2 Pb1 O2 105.44(7) 6_656 2_655 ?
O1 Pb1 O2 71.59(8) 4 1_556 ?
O1 Pb1 O2 144.94(8) 3 1_556 ?
O1 Pb1 O2 98.44(8) 7_655 1_556 ?
O1 Pb1 O2 91.72(8) 8 1_556 ?
O2 Pb1 O2 105.44(7) 5_655 1_556 ?
O2 Pb1 O2 55.01(5) 6_656 1_556 ?
O2 Pb1 O2 143.34(9) 2_655 1_556 ?
O1 Pb1 O1 167.47(5) 4 3_545 ?
O1 Pb1 O1 118.66(11) 3 3_545 ?
O1 Pb1 O1 105.83(6) 7_655 3_545 ?
O1 Pb1 O1 103.86(8) 8 3_545 ?
O2 Pb1 O1 48.74(6) 5_655 3_545 ?
O2 Pb1 O1 76.70(7) 6_656 3_545 ?
O2 Pb1 O1 47.44(7) 2_655 3_545 ?
O2 Pb1 O1 95.95(6) 1_556 3_545 ?
O1 Pb1 O1 118.66(11) 4 4_545 ?
O1 Pb1 O1 167.47(5) 3 4_545 ?
O1 Pb1 O1 103.86(8) 7_655 4_545 ?
O1 Pb1 O1 105.83(6) 8 4_545 ?
O2 Pb1 O1 76.70(7) 5_655 4_545 ?
O2 Pb1 O1 48.74(6) 6_656 4_545 ?
O2 Pb1 O1 95.95(6) 2_655 4_545 ?
O2 Pb1 O1 47.44(7) 1_556 4_545 ?
O1 Pb1 O1 48.81(9) 3_545 4_545 ?
O1 Pb1 Pb1 108.21(7) 4 5_656 ?
O1 Pb1 Pb1 138.18(7) 3 5_656 ?
O1 Pb1 Pb1 143.34(6) 7_655 5_656 ?
O1 Pb1 Pb1 64.53(6) 8 5_656 ?
O2 Pb1 Pb1 53.33(5) 5_655 5_656 ?
O2 Pb1 Pb1 87.19(5) 6_656 5_656 ?
O2 Pb1 Pb1 101.42(5) 2_655 5_656 ?
O2 Pb1 Pb1 52.11(5) 1_556 5_656 ?
O1 Pb1 Pb1 63.02(5) 3_545 5_656 ?
O1 Pb1 Pb1 41.30(5) 4_545 5_656 ?
O1 Pb1 Pb1 138.18(7) 4 5_756 ?
O1 Pb1 Pb1 108.21(7) 3 5_756 ?
O1 Pb1 Pb1 64.53(6) 7_655 5_756 ?
O1 Pb1 Pb1 143.34(6) 8 5_756 ?
O2 Pb1 Pb1 87.19(5) 5_655 5_756 ?
O2 Pb1 Pb1 53.33(5) 6_656 5_756 ?
O2 Pb1 Pb1 52.11(5) 2_655 5_756 ?
O2 Pb1 Pb1 101.42(5) 1_556 5_756 ?
O1 Pb1 Pb1 41.30(5) 3_545 5_756 ?
O1 Pb1 Pb1 63.02(5) 4_545 5_756 ?
Pb1 Pb1 Pb1 97.158(11) 5_656 5_756 ?
O1 Te1 O1 180.0 7 1_556 ?
O1 Te1 O2 85.15(12) 7 6_556 ?
O1 Te1 O2 94.85(12) 1_556 6_556 ?
O1 Te1 O2 94.85(12) 7 4 ?
O1 Te1 O2 85.15(12) 1_556 4 ?
O2 Te1 O2 180.00(9) 6_556 4 ?
O1 Te1 O2 92.75(12) 7 7 ?
O1 Te1 O2 87.25(12) 1_556 7 ?
O2 Te1 O2 91.19(6) 6_556 7 ?
O2 Te1 O2 88.81(6) 4 7 ?
O1 Te1 O2 87.25(12) 7 1_556 ?
O1 Te1 O2 92.75(12) 1_556 1_556 ?
O2 Te1 O2 88.81(6) 6_556 1_556 ?
O2 Te1 O2 91.19(6) 4 1_556 ?
O2 Te1 O2 180.00(16) 7 1_556 ?
O1 Te1 Pb1 37.00(8) 7 1_455 ?
O1 Te1 Pb1 143.00(8) 1_556 1_455 ?
O2 Te1 Pb1 52.74(8) 6_556 1_455 ?
O2 Te1 Pb1 127.26(8) 4 1_455 ?
O2 Te1 Pb1 77.40(8) 7 1_455 ?
O2 Te1 Pb1 102.60(8) 1_556 1_455 ?
O1 Te1 Pb1 143.00(8) 7 7_656 ?
O1 Te1 Pb1 37.00(8) 1_556 7_656 ?
O2 Te1 Pb1 127.26(8) 6_556 7_656 ?
O2 Te1 Pb1 52.74(8) 4 7_656 ?
O2 Te1 Pb1 102.60(8) 7 7_656 ?
O2 Te1 Pb1 77.40(8) 1_556 7_656 ?
Pb1 Te1 Pb1 180.0 1_455 7_656 ?
O1 Te1 Pb1 118.91(8) 7 3_455 ?
O1 Te1 Pb1 61.09(8) 1_556 3_455 ?
O2 Te1 Pb1 130.17(8) 6_556 3_455 ?
O2 Te1 Pb1 49.83(8) 4 3_455 ?
O2 Te1 Pb1 48.41(8) 7 3_455 ?
O2 Te1 Pb1 131.59(8) 1_556 3_455 ?
Pb1 Te1 Pb1 123.072(5) 1_455 3_455 ?
Pb1 Te1 Pb1 56.928(5) 7_656 3_455 ?
O1 Te1 Pb1 61.09(8) 7 5_656 ?
O1 Te1 Pb1 118.91(8) 1_556 5_656 ?
O2 Te1 Pb1 49.83(8) 6_556 5_656 ?
O2 Te1 Pb1 130.17(8) 4 5_656 ?
O2 Te1 Pb1 131.59(8) 7 5_656 ?
O2 Te1 Pb1 48.41(8) 1_556 5_656 ?
Pb1 Te1 Pb1 56.928(5) 1_455 5_656 ?
Pb1 Te1 Pb1 123.072(5) 7_656 5_656 ?
Pb1 Te1 Pb1 180.0 3_455 5_656 ?
O1 Te1 Pb1 156.67(8) 7 3_445 ?
O1 Te1 Pb1 23.33(8) 1_556 3_445 ?
O2 Te1 Pb1 71.53(8) 6_556 3_445 ?
O2 Te1 Pb1 108.47(8) 4 3_445 ?
O2 Te1 Pb1 88.73(8) 7 3_445 ?
O2 Te1 Pb1 91.27(8) 1_556 3_445 ?
Pb1 Te1 Pb1 121.578(6) 1_455 3_445 ?
Pb1 Te1 Pb1 58.422(5) 7_656 3_445 ?
Pb1 Te1 Pb1 78.801(7) 3_455 3_445 ?
Pb1 Te1 Pb1 101.199(7) 5_656 3_445 ?
O1 Te1 Pb1 23.33(8) 7 5_666 ?
O1 Te1 Pb1 156.67(8) 1_556 5_666 ?
O2 Te1 Pb1 108.47(8) 6_556 5_666 ?
O2 Te1 Pb1 71.53(8) 4 5_666 ?
O2 Te1 Pb1 91.27(8) 7 5_666 ?
O2 Te1 Pb1 88.73(8) 1_556 5_666 ?
Pb1 Te1 Pb1 58.422(6) 1_455 5_666 ?
Pb1 Te1 Pb1 121.578(6) 7_656 5_666 ?
Pb1 Te1 Pb1 101.199(7) 3_455 5_666 ?
Pb1 Te1 Pb1 78.801(7) 5_656 5_666 ?
Pb1 Te1 Pb1 180.0 3_445 5_666 ?
Te1 O1 Pb1 138.15(13) 1_554 3_444 ?
Te1 O1 Pb1 116.01(12) 1_554 7_655 ?
Pb1 O1 Pb1 101.57(10) 3_444 7_655 ?
Te1 O1 Pb1 90.05(8) 1_554 3_454 ?
Pb1 O1 Pb1 118.66(10) 3_444 3_454 ?
Pb1 O1 Pb1 74.17(6) 7_655 3_454 ?
Te1 O1 Pb1 99.32(10) 1_554 7 ?
Pb1 O1 Pb1 73.08(7) 3_444 7 ?
Pb1 O1 Pb1 122.58(10) 7_655 7 ?
Pb1 O1 Pb1 61.46(5) 3_454 7 ?
Te1 O2 Te1 137.54(16) 4_545 1_554 ?
Te1 O2 Pb1 95.30(9) 4_545 5_655 ?
Te1 O2 Pb1 101.74(10) 1_554 5_655 ?
Te1 O2 Pb1 100.16(10) 4_545 1_554 ?
Te1 O2 Pb1 121.74(10) 1_554 1_554 ?
Pb1 O2 Pb1 74.56(7) 5_655 1_554 ?
Te1 O2 Pb1 79.01(9) 4_545 7_655 ?
Te1 O2 Pb1 72.17(8) 1_554 7_655 ?
Pb1 O2 Pb1 160.75(9) 5_655 7_655 ?
Pb1 O2 Pb1 124.41(8) 1_554 7_655 ?
Te1 O2 Pb1 157.27(12) 4_545 5_665 ?
Te1 O2 Pb1 64.38(6) 1_554 5_665 ?
Pb1 O2 Pb1 82.87(6) 5_655 5_665 ?
Pb1 O2 Pb1 57.42(4) 1_554 5_665 ?
Pb1 O2 Pb1 109.42(5) 7_655 5_665 ?
Te1 O2 Pb1 75.50(8) 4_545 3_444 ?
Te1 O2 Pb1 62.36(7) 1_554 3_444 ?
Pb1 O2 Pb1 107.61(7) 5_655 3_444 ?
Pb1 O2 Pb1 175.21(8) 1_554 3_444 ?
Pb1 O2 Pb1 53.21(4) 7_655 3_444 ?
Pb1 O2 Pb1 126.74(6) 5_665 3_444 ?
Te1 O2 Pb1 142.81(10) 4_545 1_454 ?
Te1 O2 Pb1 52.45(7) 1_554 1_454 ?
Pb1 O2 Pb1 52.38(4) 5_655 1_454 ?
Pb1 O2 Pb1 89.09(6) 1_554 1_454 ?
Pb1 O2 Pb1 124.62(7) 7_655 1_454 ?
Pb1 O2 Pb1 49.40(3) 5_665 1_454 ?
Pb1 O2 Pb1 95.60(5) 3_444 1_454 ?

_refine_diff_density_max         1.622
_refine_diff_density_min         -2.432
_refine_diff_density_rms         0.431

_shelx_res_file                  
;
TITL i2_a in I2/a
    i2_a.res
    created by SHELXL-2018/3 at 11:38:25 on 25-Sep-2020
CELL 0.71073   5.41420   4.94710  12.04370  90.0000  99.6028  90.0000
ZERR 4.00000 0.00040 0.00040 0.00108 0.0000 0.0034 0.0000
LATT  2
SYMM 0.5-X, Y, -Z
SFAC O Pb Te
UNIT 16 4 4
LIST 6 ! automatically inserted. Change 6 to 4 for CHECKCIF!!
TEMP 22
L.S. 4
BOND
FMAP 2
PLAN 20
acta
rem synthesis Gunter Heymann
rem light yellow rectangular plate
size 0.03 0.02 0.005
CONN 12 PB1 3.5
WGHT    0.000000    1.378400
EXTI    0.002549
FVAR       0.07910
PB1   2    0.750000    0.241392    0.500000    10.50000    0.01092    0.00753 =
         0.01028    0.00000    0.00001    0.00000
TE1   3    0.250000    0.250000    0.750000    10.50000    0.00335    0.00348 =
         0.00283    0.00004    0.00020   -0.00002
O1    1    0.335819    0.117813   -0.103396    11.00000    0.01044    0.00847 =
         0.00394    0.00295   -0.00018   -0.00123
O2    1    0.522734    0.050436   -0.302764    11.00000    0.00828    0.00572 =
         0.00794    0.00192    0.00335    0.00297
HKLF 4


REM  i2_a in I2/a
REM wR2 = 0.0392, GooF = S = 1.051, Restrained GooF = 1.051 for all data
REM R1 = 0.0259 for 831 Fo > 4sig(Fo) and 0.0484 for all 1146 data
REM 31 parameters refined using 0 restraints

END

WGHT      0.0000      1.3784

REM Highest difference peak  1.622,  deepest hole -2.432,  1-sigma level  0.431
Q1    1   0.8699  0.1293  0.4590  11.00000  0.05    1.62
Q2    1   0.3258  0.2282 -0.0019  11.00000  0.05    1.60
Q3    1   0.6322  0.1971  0.4845  11.00000  0.05    1.59
Q4    1   0.3626  0.2209  0.7684  11.00000  0.05    1.57
Q5    1   0.8953 -0.1008  0.5075  11.00000  0.05    1.52
Q6    1   0.7500  0.3357  0.5000  10.50000  0.05    1.51
Q7    1   0.5747  0.0339 -0.4294  11.00000  0.05    1.44
Q8    1   0.5041  0.2580 -0.2429  11.00000  0.05    1.43
Q9    1   0.4980  0.2539  0.4919  11.00000  0.05    1.42
Q10   1   0.9598  0.0500  0.5018  11.00000  0.05    1.40
Q11   1   0.5223  0.1076 -0.0058  11.00000  0.05    1.37
Q12   1   0.6737  0.2483 -0.2517  11.00000  0.05    1.36
Q13   1   0.4671 -0.1451 -0.4024  11.00000  0.05    1.34
Q14   1   0.5400  0.3332 -0.2867  11.00000  0.05    1.32
Q15   1   0.4496 -0.1085 -0.3111  11.00000  0.05    1.32
Q16   1   0.2408  0.1045  0.7676  11.00000  0.05    1.26
Q17   1   0.3977  0.0238 -0.4300  11.00000  0.05    1.26
Q18   1   0.7500  0.1190  0.5000  10.50000  0.05    1.26
Q19   1   0.3989  0.0313 -0.3281  11.00000  0.05    1.23
Q20   1   0.7376  0.2129 -0.3022  11.00000  0.05    1.22
;
_shelx_res_checksum              99957

_shelx_hkl_file                  
;
   0   0  -2   42.38    2.36
   0   0   2   42.96    2.30
   0   0  -4  824.76   36.24
   0   0  -4  761.87   36.68
   0   0  -4  835.92   36.57
   0   0   4  831.25   36.50
   0   0  -4  835.01   36.50
   0   0   4  854.63   36.36
   0   0  -4  809.22   36.49
   0   0  -6   41.49    3.28
   0   0   6   38.96    2.98
   0   0   6   38.24    2.78
   0   0  -6   41.47    2.84
   0   0  -6   40.73    2.92
   0   0  -6   40.42    2.57
   0   0  -6   38.40    2.94
   0   0  -8  629.14   29.64
   0   0   8  626.63   28.85
   0   0  -8  628.16   29.19
   0   0  -8  650.79   28.65
   0   0  -8  648.09   29.24
   0   0 -10   72.65    4.31
   0   0 -10   67.77    4.92
   0   0 -10   69.24    4.86
   0   0 -10   70.83    5.46
   0   0  10   69.28    4.88
   0   0  10   73.82    4.65
   0   0 -12  408.65   19.26
   0   0 -12  351.91   18.41
   0   0 -12  382.28   17.60
   0   0  12  359.96   17.82
   0   0 -12  360.49   18.27
   0   0 -14    9.48    2.64
   0   0  14    4.74    2.00
   0   0  14   13.46    3.18
   0   0 -14    5.80    2.61
   0   0 -14    5.32    2.29
   0   0  14    7.83    2.31
   0   0 -16  199.30   11.82
   0   0 -16  230.94   13.08
   0   0  16  190.67   12.54
   0   0 -16  219.86   12.40
   0   0 -18    2.67    2.74
   0   0  18    3.21    2.66
   0   0 -18    5.04    3.19
   0   0 -18    6.19    2.78
   0   0 -20  140.28   10.43
   0   0  20  136.03   10.41
   0   0 -20  146.45    9.57
   0   0 -22    5.53    3.24
   0   0  22    5.18    5.15
   0   0 -22    4.87    4.20
   0  -1  -1   -0.07    0.13
   0  -1  -1   -0.32    0.50
   0  -1   1    0.84    0.67
   0  -1   1   -0.09    0.79
   0  -1  -1   -0.19    0.42
   0  -1  -1    0.25    0.67
   0  -1   1   -0.51    0.63
   0  -1   1    0.05    0.40
   0  -1  -1    0.88    0.88
   0   1   1   -0.12    0.51
   0   1  -1    0.18    0.74
   0   1  -1   -0.21    0.42
   0   1   1    0.57    0.35
   0   1  -1    0.25    0.49
   0   1  -1    0.47    0.51
   0   1   1    0.63    0.47
   0  -1   3    2.64    1.08
   0  -1  -3    0.82    0.75
   0  -1  -3    0.80    0.74
   0  -1  -3    0.93    0.98
   0  -1  -3   -0.41    0.78
   0  -1  -3    1.01    0.82
   0  -1   3    0.69    0.67
   0  -1   3    0.20    0.91
   0  -1   3   -1.22    0.92
   0  -1  -3    0.69    0.76
   0   1  -3    0.75    0.67
   0   1   3    0.92    0.45
   0   1  -3    0.73    0.63
   0   1  -3    1.28    0.68
   0   1  -3    0.61    0.89
   0   1   3    0.53    0.78
   0   1  -3    1.52    0.69
   0  -1  -5   42.52    2.48
   0  -1  -5   42.72    3.01
   0  -1  -5   42.54    3.12
   0  -1   5   45.13    2.82
   0  -1  -5   40.77    2.79
   0  -1   5   40.09    2.84
   0  -1   5   43.00    3.17
   0  -1   5   44.91    3.37
   0  -1  -5   43.24    2.82
   0  -1  -5   38.15    2.59
   0  -1  -5   42.51    2.79
   0   1   5   40.82    3.50
   0   1  -5   41.58    2.95
   0   1  -5   42.74    2.27
   0   1  -5   40.65    2.90
   0   1  -5   38.79    2.80
   0   1  -5   44.24    3.15
   0   1  -5   42.33    2.77
   0   1   5   43.98    2.57
   0  -1   7    0.72    0.86
   0  -1  -7   -0.14    1.02
   0  -1  -7   -1.95    0.69
   0  -1  -7    0.10    0.66
   0  -1   7   -0.01    1.15
   0  -1  -7    0.29    1.08
   0  -1  -7   -0.29    0.68
   0  -1  -7   -1.51    1.14
   0  -1  -7    0.99    1.01
   0  -1   7    0.65    1.24
   0   1   7   -0.79    0.67
   0   1   7    1.96    1.69
   0   1  -7    3.78    1.23
   0   1  -7    0.30    0.60
   0   1   7    0.26    0.76
   0   1  -7    0.22    1.10
   0   1  -7    0.16    0.84
   0   1  -7   -1.91    0.85
   0  -1  -9   -0.86    1.05
   0  -1   9    0.80    1.47
   0  -1   9    1.26    0.95
   0  -1  -9    1.22    1.38
   0  -1  -9   -1.22    0.81
   0  -1  -9    0.22    0.63
   0  -1   9    0.55    1.47
   0  -1  -9   -0.94    1.17
   0  -1  -9    0.00    1.57
   0   1  -9   -0.03    1.28
   0   1  -9    0.10    1.21
   0   1  -9   -0.03    0.71
   0   1   9   -0.28    0.95
   0   1   9   -1.50    0.82
   0   1  -9   -1.81    1.10
   0   1   9   -2.15    1.48
   0  -1 -11    3.27    1.66
   0  -1 -11   -1.21    1.67
   0  -1  11    2.95    1.79
   0  -1  11   -0.21    1.54
   0  -1 -11   -0.61    1.47
   0   1 -11   -0.20    1.16
   0   1 -11    0.10    1.79
   0   1  11    0.06    2.05
   0   1 -11    2.45    1.65
   0   1  11    1.35    1.25
   0   1 -11   -0.87    0.82
   0   1  11   -1.50    1.08
   0  -1 -13    0.13    1.76
   0  -1 -13   -0.02    2.04
   0  -1  13    0.77    1.78
   0  -1 -13   -1.49    1.61
   0  -1  13    0.70    1.91
   0   1 -13   -0.89    1.51
   0   1 -13    0.45    1.63
   0   1 -13   -2.10    1.76
   0   1  13   -0.47    2.24
   0   1  13   -2.28    1.20
   0   1 -13   -0.66    1.05
   0  -1 -15    4.40    2.34
   0  -1 -15    3.94    2.17
   0  -1  15    5.23    2.57
   0  -1  15    9.97    2.76
   0  -1 -15    3.40    2.70
   0  -1  15    6.47    2.69
   0   1 -15    2.64    2.44
   0   1 -15    5.74    2.78
   0   1 -15    4.27    1.89
   0   1  15    8.24    3.12
   0  -1 -17   -2.60    2.01
   0  -1  17   -2.70    2.30
   0  -1  17    1.19    2.50
   0  -1 -17   -1.61    2.01
   0  -1  17   -1.00    2.04
   0   1 -17   -0.69    2.03
   0   1  17    1.98    3.00
   0   1 -17   -0.27    2.62
   0   1 -17   -1.65    2.00
   0  -1  19    0.40    2.69
   0  -1 -19    0.24    2.32
   0  -1 -19    0.61    2.63
   0   1 -19   -3.61    1.92
   0   1  19    7.70    3.28
   0   1 -19    1.92    2.35
   0   1 -19    0.27    2.78
   0  -1 -21   -0.33    2.66
   0  -1 -21   -0.59    4.00
   0  -1  21   -1.81    4.17
   0   1  21    3.00    4.16
   0   1 -21    2.22    3.49
   0  -2   0  754.42   33.18
   0  -2   0  774.37   33.67
   0  -2   0  749.20   33.29
   0  -2   0  743.40   33.57
   0  -2   0  689.43   33.65
   0  -2   0  775.81   33.12
   0  -2   0  739.53   33.14
   0   2   0  770.13   33.11
   0   2   0  753.19   32.89
   0   2   0  703.93   33.31
   0   2   0  778.43   33.25
   0   2   0  767.65   33.32
   0  -2  -2   98.57    5.07
   0  -2  -2   93.02    5.30
   0  -2   2   93.34    5.21
   0  -2  -2   87.39    4.60
   0  -2   2   85.72    4.92
   0  -2   2   87.64    4.94
   0  -2   2   93.08    4.68
   0  -2  -2   95.30    4.91
   0  -2  -2   92.04    4.78
   0  -2   2   89.65    5.02
   0   2   2   88.02    4.83
   0   2  -2   91.85    4.44
   0   2   2   91.75    4.44
   0   2   2   92.09    4.64
   0   2  -2   91.03    5.11
   0   2  -2   89.04    4.73
   0   2  -2   88.14    4.69
   0   2   2   90.90    4.34
   0   2   2   92.33    4.75
   0   2  -2   91.85    4.54
   0  -2   4  750.60   35.00
   0  -2  -4  710.49   34.65
   0  -2   4  785.11   34.96
   0  -2  -4  793.30   35.04
   0  -2   4  753.13   34.33
   0  -2  -4  782.48   34.72
   0  -2  -4  771.06   34.49
   0  -2   4  777.46   34.53
   0  -2  -4  780.14   34.40
   0  -2   4  778.94   34.92
   0   2   4  803.88   34.44
   0   2   4  744.19   34.49
   0   2  -4  764.35   35.08
   0   2  -4  757.90   34.55
   0   2  -4  766.85   34.53
   0   2  -4  798.60   33.93
   0   2  -4  802.13   34.38
   0   2  -4  801.70   34.37
   0  -2  -6   35.02    2.70
   0  -2   6   33.22    3.41
   0  -2   6   30.29    3.05
   0  -2  -6   37.32    3.40
   0  -2   6   29.44    3.29
   0  -2  -6   36.77    2.68
   0  -2  -6   31.74    3.18
   0   2  -6   31.82    1.84
   0   2  -6   33.97    2.68
   0   2   6   31.01    1.84
   0   2  -6   31.80    2.62
   0   2   6   33.37    3.06
   0   2  -6   31.84    2.60
   0  -2  -8  622.33   27.45
   0  -2  -8  577.54   27.75
   0  -2  -8  589.77   28.17
   0  -2   8  602.41   28.13
   0  -2   8  596.23   28.33
   0  -2  -8  605.45   27.77
   0  -2   8  614.35   27.72
   0  -2   8  626.10   26.96
   0   2   8  621.03   26.87
   0   2   8  605.98   28.19
   0   2  -8  608.78   27.66
   0   2  -8  606.52   27.37
   0   2  -8  619.23   28.00
   0   2  -8  584.62   27.81
   0   2  -8  580.40   26.66
   0   2  -8  554.59   27.72
   0  -2 -10   13.63    2.60
   0  -2 -10   13.79    1.95
   0  -2  10   17.74    3.21
   0  -2 -10   17.71    3.07
   0  -2  10   13.74    2.68
   0  -2  10   15.68    2.32
   0   2 -10   12.83    2.11
   0   2  10    8.68    2.85
   0   2 -10   17.30    2.78
   0   2 -10   11.79    2.49
   0   2  10   12.82    1.74
   0   2 -10   13.53    1.45
   0   2 -10   14.36    2.44
   0  -2 -12  367.22   18.57
   0  -2 -12  355.89   18.26
   0  -2  12  346.30   18.22
   0  -2  12  378.25   18.70
   0   2 -12  353.40   18.43
   0   2  12  374.47   19.00
   0   2 -12  338.18   18.03
   0   2 -12  369.39   17.67
   0   2 -12  366.93   18.42
   0  -2 -14    7.88    2.67
   0  -2  14    5.62    2.62
   0  -2 -14    7.71    2.95
   0  -2  14    8.52    2.82
   0   2 -14   12.31    2.47
   0   2  14    6.41    3.21
   0   2 -14   12.82    3.13
   0   2 -14    7.25    2.56
   0  -2 -16  180.95   11.23
   0  -2  16  172.51   10.85
   0  -2  16  162.73   11.29
   0  -2 -16  195.91   11.35
   0   2  16  158.85   11.54
   0   2 -16  188.36   11.26
   0   2 -16  172.27   10.27
   0   2 -16  211.37   11.74
   0  -2 -18    1.36    2.70
   0  -2  18    2.55    3.05
   0  -2 -18    3.49    2.53
   0  -2  18    3.25    2.59
   0   2 -18    5.44    3.01
   0   2  18   -2.37    3.15
   0   2 -18    2.10    2.52
   0  -2 -20   81.45    8.28
   0  -2 -20  120.89   10.10
   0  -2  20  115.91   10.16
   0   2  20   98.82    9.67
   0   2 -20  114.39    9.75
   0   2 -20  103.29    9.58
   0   2  20   82.13    9.21
   0  -2 -22    5.77    5.22
   0  -2  22    5.57    4.59
   0  -2 -22    4.94    3.49
   0   2  22   -5.19    4.76
   0   2  22   14.38    5.59
   0   2 -22    7.46    4.25
   0  -3   1    0.31    1.25
   0  -3  -1    1.73    0.61
   0  -3   1    2.51    1.47
   0  -3   1    3.29    1.07
   0  -3  -1   -0.10    1.05
   0  -3  -1    0.89    1.37
   0  -3   1    2.21    1.03
   0  -3  -1    2.10    0.83
   0  -3  -1    0.68    0.68
   0  -3   1    0.88    0.71
   0  -3   1    3.87    1.51
   0  -3  -1    2.04    1.32
   0   3  -1    1.45    1.25
   0   3  -1    2.86    0.97
   0   3  -1    0.79    0.81
   0   3   1    2.48    0.94
   0   3  -1    1.17    0.74
   0   3   1    1.94    0.60
   0   3   1    1.53    0.91
   0   3   1    0.85    0.85
   0   3   1    3.19    0.94
   0  -3  -3   20.50    2.18
   0  -3   3   20.15    2.59
   0  -3  -3   17.52    1.26
   0  -3   3   19.04    2.38
   0  -3   3   21.23    2.95
   0  -3   3   19.25    2.46
   0  -3  -3   22.41    3.05
   0  -3   3   17.38    2.31
   0  -3  -3   18.25    1.95
   0  -3  -3   22.92    2.47
   0  -3  -3   22.86    2.76
   0   3   3   18.36    1.24
   0   3  -3   15.97    1.67
   0   3   3   17.68    1.91
   0   3   3   20.56    1.73
   0   3  -3   14.74    1.56
   0   3  -3   19.88    2.15
   0   3   3   14.95    2.01
   0   3   3   20.60    2.27
   0   3  -3   15.32    1.89
   0  -3   5    2.90    1.77
   0  -3   5    6.82    1.83
   0  -3  -5    8.42    2.10
   0  -3  -5    6.41    1.39
   0  -3  -5   10.74    1.98
   0  -3   5   10.04    2.26
   0  -3  -5    7.38    1.72
   0  -3   5    6.50    1.75
   0  -3  -5   10.81    1.66
   0   3  -5    4.91    1.35
   0   3  -5    7.12    1.28
   0   3   5    7.20    1.67
   0   3   5    6.34    1.28
   0   3  -5    5.81    1.28
   0   3   5    4.93    1.49
   0   3  -5    5.67    1.45
   0   3  -5    7.39    0.87
   0  -3  -7    7.46    1.98
   0  -3  -7    7.87    1.81
   0  -3   7   10.25    2.46
   0  -3  -7   10.99    2.43
   0  -3  -7    8.58    1.91
   0  -3   7    8.90    1.82
   0  -3   7    8.30    2.38
   0  -3   7    7.82    2.26
   0   3   7   13.73    2.16
   0   3   7    6.60    1.80
   0   3  -7   10.04    1.81
   0   3  -7   10.47    1.87
   0   3  -7   10.92    1.06
   0   3  -7    8.88    1.89
   0  -3   9    3.04    1.99
   0  -3  -9    2.00    1.65
   0  -3   9    2.53    1.33
   0  -3  -9    1.22    1.38
   0  -3   9    0.85    1.75
   0  -3   9    2.80    2.11
   0  -3  -9    2.77    1.83
   0   3  -9    1.43    1.41
   0   3  -9    1.27    1.41
   0   3   9    0.30    1.69
   0   3  -9    1.42    1.49
   0   3  -9    1.09    1.46
   0   3   9    4.01    1.81
   0  -3 -11    1.94    2.07
   0  -3  11   -1.64    1.98
   0  -3 -11    4.29    2.24
   0  -3 -11    0.91    1.33
   0  -3  11    2.62    2.18
   0  -3  11    0.88    1.90
   0   3  11    1.92    2.28
   0   3 -11    3.09    2.03
   0   3  11    1.54    2.00
   0   3 -11    0.01    1.36
   0   3 -11    3.18    1.67
   0   3 -11    0.62    1.70
   0  -3  13    1.06    2.65
   0  -3 -13    9.70    2.88
   0  -3  13    7.11    2.92
   0  -3 -13    6.03    2.64
   0   3  13    3.33    2.76
   0   3  13    3.59    2.48
   0   3 -13    3.72    1.84
   0   3 -13    3.34    2.26
   0   3 -13    5.78    2.48
   0   3 -13    6.09    2.30
   0  -3 -15   -0.11    2.34
   0  -3 -15   -0.64    2.23
   0  -3  15    3.50    2.70
   0   3  15    6.24    3.17
   0   3  15    5.23    3.09
   0   3 -15    1.68    2.30
   0   3 -15   -0.16    1.95
   0  -3 -17    2.31    2.79
   0  -3 -17   -2.82    2.08
   0  -3  17   -0.75    2.38
   0  -3  17    5.45    3.02
   0   3 -17    3.40    2.75
   0   3 -17    0.48    2.65
   0   3  17    4.29    3.42
   0   3  17    3.29    3.16
   0  -3  19    0.28    3.11
   0  -3 -19   -2.86    3.34
   0  -3 -19    5.98    3.27
   0  -3  19    1.22    3.24
   0   3  19    1.62    3.80
   0   3  19   -2.63    3.91
   0   3 -19    0.04    3.48
   0   3 -19    5.86    3.38
   0  -3 -21   -3.91    4.07
   0  -3 -21    5.28    3.70
   0  -3  21   -2.67    3.91
   0   3  21   -6.86    4.26
   0   3 -21    2.39    4.28
   0   3  21    6.36    5.69
   0  -4   0  488.95   23.16
   0  -4   0  492.21   21.90
   0  -4   0  478.33   23.11
   0  -4   0  479.66   22.01
   0  -4   0  470.19   23.28
   0  -4   0  482.62   22.00
   0   4   0  493.54   21.55
   0   4   0  463.39   22.33
   0   4   0  481.28   22.07
   0   4   0  488.98   22.43
   0   4   0  475.34   22.48
   0  -4   2   22.74    3.50
   0  -4  -2   21.51    3.57
   0  -4   2   22.71    3.28
   0  -4   2   19.41    3.14
   0  -4  -2   24.17    1.99
   0  -4   2   23.30    2.57
   0  -4  -2   23.72    3.02
   0  -4  -2   26.70    3.44
   0  -4  -2   23.72    2.48
   0  -4   2   17.19    2.39
   0   4   2   24.00    2.69
   0   4   2   20.79    2.55
   0   4   2   23.40    2.35
   0   4  -2   21.65    2.28
   0   4   2   26.22    2.17
   0   4  -2   24.29    2.14
   0   4   2   20.86    1.72
   0   4  -2   19.42    2.50
   0   4  -2   25.49    2.65
   0  -4   4  496.44   25.43
   0  -4  -4  538.48   23.41
   0  -4   4  536.17   24.92
   0  -4  -4  522.93   25.13
   0  -4   4  503.65   25.04
   0  -4  -4  529.11   24.40
   0  -4  -4  521.28   24.74
   0  -4  -4  523.53   25.60
   0  -4   4  526.84   24.88
   0  -4  -4  531.59   24.62
   0   4  -4  535.84   24.55
   0   4   4  537.50   23.84
   0   4   4  540.83   24.88
   0   4  -4  533.57   24.56
   0   4  -4  531.38   24.21
   0   4   4  511.75   24.60
   0   4   4  532.70   24.35
   0   4  -4  534.29   24.00
   0  -4   6   33.05    4.42
   0  -4  -6   25.03    2.96
   0  -4  -6   26.69    3.07
   0  -4  -6   36.62    4.05
   0  -4   6   37.49    4.22
   0  -4  -6   32.29    4.34
   0  -4  -6   23.41    3.21
   0  -4   6   34.16    3.77
   0  -4   6   37.82    4.29
   0   4   6   34.22    3.66
   0   4  -6   32.48    3.52
   0   4   6   32.86    3.57
   0   4  -6   32.60    3.02
   0   4  -6   31.86    2.03
   0   4   6   29.43    3.22
   0   4  -6   35.36    3.12
   0   4  -6   33.56    3.38
   0   4   6   35.80    2.83
   0  -4   8  328.26   16.98
   0  -4  -8  324.24   16.61
   0  -4   8  336.39   17.06
   0  -4  -8  314.02   16.38
   0  -4  -8  326.62   16.11
   0  -4   8  327.35   16.09
   0  -4   8  294.89   16.79
   0   4   8  319.25   16.26
   0   4  -8  335.98   16.27
   0   4   8  317.33   15.77
   0   4  -8  317.97   16.22
   0   4  -8  335.33   15.90
   0   4   8  321.19   16.65
   0  -4  10    8.52    2.97
   0  -4 -10   10.83    2.95
   0  -4 -10    7.87    2.50
   0  -4  10   10.95    3.19
   0  -4  10    5.44    2.83
   0  -4 -10   11.12    2.69
   0   4  10   10.23    2.75
   0   4 -10    7.22    2.12
   0   4  10    6.78    2.49
   0   4 -10   12.70    2.54
   0   4 -10   11.85    2.59
   0   4  10    4.40    2.18
   0   4 -10    7.71    2.41
   0  -4  12  251.18   13.79
   0  -4 -12  191.67   12.36
   0  -4  12  198.24   13.00
   0  -4  12  252.07   13.07
   0  -4 -12  228.24   13.49
   0  -4 -12  256.65   12.44
   0   4 -12  219.25   12.54
   0   4 -12  218.31   12.88
   0   4  12  230.93   12.85
   0   4  12  212.03   12.82
   0   4 -12  221.16   12.49
   0  -4  14    7.56    3.41
   0  -4 -14   11.61    4.06
   0  -4 -14    7.10    2.86
   0   4 -14   10.34    2.87
   0   4 -14   12.80    3.30
   0   4  14    6.10    3.23
   0   4 -14    8.04    3.37
   0   4  14    2.95    2.70
   0  -4 -16  176.37   11.01
   0  -4 -16  151.07   10.95
   0  -4  16  156.90   11.11
   0   4  16  159.92   11.06
   0   4  16  156.78   11.44
   0   4 -16  167.13   10.84
   0  -4  18    8.11    3.24
   0  -4 -18   10.52    3.98
   0  -4  18    0.91    3.80
   0  -4 -18   -0.37    3.73
   0   4  18    3.59    3.98
   0   4 -18    3.67    3.14
   0   4  18    2.46    4.47
   0  -4  20   55.28    7.38
   0  -4 -20   58.87    7.94
   0  -4  20   62.93    6.97
   0  -4 -20   88.44    9.20
   0   4  20   79.99    9.52
   0   4  20   80.52    8.85
   0   4 -20   51.70    7.25
   0  -5  -1   18.92    1.77
   0  -5  -1   18.13    3.23
   0  -5  -1   19.72    2.47
   0  -5   1   18.21    2.18
   0  -5   1   18.99    3.61
   0  -5   1   16.95    2.18
   0  -5  -1   10.08    2.98
   0  -5   1   17.95    3.62
   0  -5  -1   18.07    3.87
   0  -5   1   18.90    2.48
   0  -5   1   22.49    3.76
   0  -5  -1   21.56    2.25
   0   5  -1   15.49    2.36
   0   5   1   12.01    2.42
   0   5  -1   18.82    2.40
   0   5  -1   18.05    2.77
   0   5  -1   20.09    2.18
   0   5   1   17.17    2.45
   0   5   1   18.69    2.59
   0  -5   3    4.61    1.91
   0  -5  -3    7.67    2.34
   0  -5   3    7.97    2.82
   0  -5  -3    3.77    2.72
   0  -5  -3    4.52    2.38
   0  -5   3    7.26    1.89
   0  -5   3    6.15    2.68
   0  -5  -3    7.05    1.78
   0   5   3   10.43    2.03
   0   5   3    7.35    2.03
   0   5   3   10.65    2.20
   0   5  -3    9.74    1.60
   0   5  -3    6.40    1.99
   0   5  -3    5.91    1.77
   0   5  -3   11.10    1.94
   0  -5  -5    4.86    1.99
   0  -5  -5    7.44    2.85
   0  -5   5    7.10    2.25
   0  -5  -5    2.80    2.32
   0  -5  -5    1.60    1.71
   0  -5   5    5.57    2.42
   0  -5   5    1.19    2.49
   0  -5   5    3.35    2.56
   0   5  -5    7.18    1.47
   0   5   5    4.80    1.92
   0   5   5    3.82    1.78
   0   5  -5    4.38    1.55
   0   5   5    3.23    1.79
   0   5  -5    6.79    2.07
   0   5  -5    6.46    1.80
   0  -5   7    6.29    2.50
   0  -5  -7    9.01    2.62
   0  -5   7    6.27    3.30
   0  -5  -7    9.19    2.28
   0  -5   7    8.26    3.01
   0  -5  -7    6.70    2.33
   0  -5  -7    7.39    2.18
   0  -5   7    7.59    2.82
   0   5   7    8.18    2.46
   0   5   7    9.57    1.80
   0   5  -7    6.08    1.75
   0   5  -7    6.26    2.24
   0   5   7    5.53    2.16
   0   5   7    5.24    2.12
   0   5  -7    7.36    2.05
   0   5  -7    6.98    1.99
   0  -5   9   11.74    3.48
   0  -5  -9    6.20    2.60
   0  -5   9    4.99    3.31
   0  -5   9    9.07    2.78
   0  -5  -9   12.65    3.10
   0  -5   9    8.01    3.00
   0  -5  -9    7.78    2.45
   0   5  -9   10.22    2.66
   0   5   9   12.85    3.14
   0   5   9    5.20    2.09
   0   5   9    9.18    2.68
   0   5  -9   14.14    2.78
   0   5   9   13.04    2.92
   0  -5 -11    9.26    2.94
   0  -5 -11    5.74    3.06
   0  -5  11    4.28    3.24
   0  -5  11    9.52    3.69
   0  -5  11    8.12    3.43
   0  -5 -11    4.54    2.46
   0   5 -11   10.67    2.77
   0   5  11    7.04    2.94
   0   5 -11    6.85    2.51
   0   5  11    3.90    2.71
   0   5  11    8.38    2.43
   0   5  11    7.79    2.88
   0   5 -11    8.79    2.97
   0  -5 -13   -1.95    2.29
   0  -5  13    5.75    3.15
   0  -5 -13    4.34    3.15
   0  -5  13    4.53    3.24
   0   5  13    0.49    3.16
   0   5  13   -0.08    2.46
   0   5 -13    0.15    2.39
   0   5 -13    5.25    3.08
   0  -5 -15    2.93    3.52
   0  -5 -15    0.58    2.83
   0  -5  15    5.92    3.70
   0   5 -15   -0.84    2.84
   0   5  15    1.69    3.07
   0   5 -15    3.44    2.98
   0   5  15    3.49    3.80
   0  -5 -17    2.93    4.15
   0  -5 -17    6.57    4.20
   0  -5  17    3.84    4.56
   0   5 -17    1.32    3.37
   0   5  17    1.04    3.94
   0   5  17    0.72    4.74
   0  -5 -19    2.93    4.61
   0  -5 -19    0.38    4.35
   0  -5  19   -9.79    3.93
   0   5  19    9.52    5.89
   0   5 -19    1.01    4.01
   0  -6   0  289.80   14.18
   0  -6   0  290.58   16.07
   0  -6   0  289.60   14.02
   0  -6   0  272.27   16.08
   0   6   0  270.21   14.86
   0   6   0  300.70   14.08
   0   6   0  279.93   14.81
   0   6   0  287.90   14.39
   0  -6  -2    8.86    3.44
   0  -6  -2   11.68    2.25
   0  -6  -2   10.26    2.99
   0  -6   2    9.07    3.26
   0  -6   2   16.89    4.15
   0  -6   2   11.86    1.98
   0  -6   2    7.93    2.26
   0   6  -2    9.67    2.31
   0   6  -2   10.29    2.65
   0   6   2   13.19    2.84
   0   6   2   12.66    2.52
   0   6  -2   15.69    2.56
   0   6   2   10.04    2.25
   0  -6   4  256.86   13.00
   0  -6  -4  231.89   13.52
   0  -6   4  255.81   14.67
   0  -6   4  247.30   14.88
   0  -6  -4  238.43   14.19
   0  -6  -4  252.32   13.04
   0  -6   4  249.80   13.26
   0   6  -4  237.28   13.17
   0   6   4  228.20   13.17
   0   6   4  242.94   13.31
   0   6  -4  262.96   13.26
   0   6  -4  232.83   12.57
   0   6   4  238.21   12.76
   0  -6  -6    1.86    2.10
   0  -6   6    6.53    3.43
   0  -6  -6    9.89    3.26
   0  -6   6    7.81    2.70
   0  -6  -6   11.59    2.84
   0  -6   6    9.25    3.74
   0  -6   6    7.32    2.84
   0   6   6    6.08    2.68
   0   6  -6    6.58    2.45
   0   6  -6    9.41    2.27
   0   6   6    3.82    2.07
   0   6  -6   11.49    2.49
   0   6   6    6.02    2.39
   0  -6   8  206.06   12.46
   0  -6   8  226.70   12.74
   0  -6  -8  202.20   12.17
   0  -6  -8  214.29   12.65
   0  -6   8  196.99   12.58
   0  -6   8  195.16   13.41
   0   6   8  212.54   12.27
   0   6  -8  205.67   11.36
   0   6   8  210.75   11.94
   0   6  -8  178.34   11.66
   0   6  -8  208.66   11.77
   0  -6 -10    4.45    2.59
   0  -6  10    8.70    3.85
   0  -6 -10   13.82    3.99
   0  -6  10    4.31    3.31
   0  -6 -10    7.30    3.18
   0   6  10   13.99    3.57
   0   6 -10    4.51    2.40
   0   6  10   10.46    3.43
   0   6 -10   10.16    3.32
   0  -6  12  154.75   10.93
   0  -6 -12  127.61   10.31
   0  -6  12  137.09   10.87
   0  -6 -12  135.05    9.56
   0  -6 -12  141.01    9.70
   0   6  12  136.59    9.91
   0   6 -12  128.09    9.66
   0   6  12  151.34   10.54
   0   6 -12  148.80    9.64
   0  -6 -14    6.14    4.00
   0  -6  14    0.04    4.11
   0  -6 -14    1.71    4.09
   0   6 -14    2.90    3.09
   0   6 -14   -0.64    3.09
   0   6  14   -1.96    3.20
   0   6  14    0.35    4.19
   0  -6  16   80.45    9.15
   0  -6 -16  118.05   11.41
   0  -6 -16   81.19    9.18
   0   6  16   80.76    9.40
   0   6 -16  109.76    9.88
   0   6  16   94.31   10.43
   0   6 -16  111.71   11.07
   0  -7   1   10.26    3.64
   0  -7   1   11.27    2.37
   0  -7  -1   16.27    4.66
   0  -7   1   18.78    4.96
   0  -7  -1   12.40    3.84
   0   7   1   11.59    2.85
   0   7   1   11.35    2.92
   0   7  -1   16.75    2.99
   0   7  -1    8.41    2.62
   0   7   1   10.38    3.22
   0   7  -1   12.11    3.23
   0  -7  -3    5.82    3.01
   0  -7   3   10.36    4.33
   0  -7  -3    8.86    3.70
   0  -7   3    8.11    2.48
   0  -7   3   12.01    4.30
   0  -7  -3    8.80    2.35
   0   7   3    9.18    2.70
   0   7  -3    7.45    2.72
   0   7  -3    6.44    2.90
   0   7  -3    6.45    2.34
   0   7   3    7.57    2.90
   0  -7   5    3.74    3.89
   0  -7   5   24.11    5.12
   0  -7   5    5.64    2.91
   0  -7  -5   14.86    4.38
   0  -7  -5    8.88    3.16
   0  -7  -5   13.26    3.12
   0   7   5    9.36    2.92
   0   7  -5   16.42    3.04
   0   7   5    9.75    3.35
   0   7  -5   11.44    3.29
   0  -7   7    3.54    3.70
   0  -7  -7    3.50    3.41
   0  -7   7    4.59    3.22
   0  -7   7    6.24    4.58
   0  -7  -7    8.05    3.23
   0  -7  -7    3.60    2.66
   0   7   7   10.17    3.05
   0   7  -7    4.79    2.39
   0   7  -7    7.12    2.90
   0   7   7    9.82    3.45
   0  -7   9    4.82    3.60
   0  -7   9   16.39    5.13
   0  -7  -9    7.54    3.20
   0  -7  -9    3.16    3.40
   0   7   9   10.66    3.58
   0   7   9    6.85    3.30
   0   7  -9    7.61    2.96
   0  -7  11    8.41    4.62
   0  -7  11    6.61    3.96
   0  -7 -11    6.39    3.61
   0  -7 -11    7.09    3.79
   0   7 -11    5.19    2.97
   0   7 -11    7.92    3.85
   0   7  11   14.20    4.27
   0   7  11   -1.15    3.38
   0  -7  13    4.69    4.85
   0  -7 -13   10.97    5.08
   0  -7  13    5.48    5.14
   0   7  13    3.76    4.19
   0   7 -13   -0.49    4.13
   0   7 -13    1.56    3.38
   0   7  13   -1.96    4.22
   0  -7 -15    2.58    5.63
   0  -7  15    3.20    5.68
   0   7  15    3.40    5.68
   0   7 -15    2.37    4.26
   0   7  15    0.43    4.92
   0   7 -15   13.86    6.02
   0  -8   0  125.20   10.54
   0  -8   0  129.27   12.91
   0   8   0  142.99    9.83
   0   8   0  141.24    9.01
   0  -8   2    5.58    4.20
   0  -8   2    9.75    5.07
   0  -8  -2   10.52    3.75
   0  -8  -2    9.08    4.78
   0   8  -2    7.74    3.39
   0   8   2    7.40    3.48
   0   8  -2   13.56    3.28
   0   8   2   12.35    3.22
   0  -8   4  126.83   12.73
   0  -8  -4  144.90   12.95
   0  -8   4  111.27    8.21
   0  -8  -4  124.31    9.64
   0  -8   4  140.65   13.19
   0   8   4  114.19    9.23
   0   8   4  133.09    8.64
   0   8  -4  108.24    8.70
   0   8  -4  115.53    8.32
   0  -8  -6    6.96    3.16
   0  -8   6    6.59    3.05
   0  -8  -6   -0.98    3.57
   0  -8   6    1.59    4.17
   0  -8   6    7.00    5.65
   0   8   6    1.89    3.03
   0   8  -6   -0.77    2.85
   0   8   6    3.59    3.41
   0   8  -6    0.91    2.52
   0  -8   8  130.57    9.73
   0  -8  -8   87.03   10.19
   0  -8  -8  121.96    9.32
   0  -8   8  126.61   13.25
   0   8  -8  127.59   10.08
   0   8   8  137.80   10.31
   0   8   8  124.30    9.68
   0  -8  10    5.36    6.07
   0  -8 -10   -3.42    4.00
   0  -8 -10    8.43    3.88
   0  -8  10    5.74    4.39
   0   8 -10    3.82    3.82
   0   8 -10    4.30    4.29
   0   8  10   -1.29    3.99
   0   8  10    3.78    4.45
   0  -9  -1    5.11    5.31
   0  -9  -1    9.65    7.59
   0  -9   1    6.91    7.23
   0  -9   1   -2.33    5.69
   0   9   1    3.28    4.02
   0   9  -1    9.04    4.40
   0  -9  -3    5.39    4.72
   0  -9  -3   20.16    7.35
   0  -9   3   12.22    7.00
   0  -9   3   15.08    7.29
   0   9   3   14.80    4.40
   0   9  -3   13.06    4.67
   0   9   3   -0.76    4.01
   0  -9  -5    5.97    6.82
   0  -9   5   10.93    8.24
   0  -9   5    1.39    6.22
   0   9  -5    8.77    4.59
   0   9   5    8.02    4.17
   0   9   5    3.04    4.57
  -1   0 -21   -0.96    3.09
   1   0  21    0.55    4.42
  -1   0 -21    0.47    4.34
  -1   0 -19    1.32    2.65
   1   0  19    2.83    3.05
  -1   0 -19    0.65    2.48
   1   0  17   -2.75    2.51
  -1   0 -17   -0.96    1.92
  -1   0 -17    3.72    2.43
   1   0  15   -3.87    1.62
  -1   0 -15   -2.06    1.84
   1   0  15   -6.16    1.95
  -1   0 -15    1.20    1.95
  -1   0 -15    0.49    1.53
  -1   0 -13   -1.15    1.64
  -1   0 -13   -0.59    1.32
   1   0  13   -0.45    2.18
   1   0  13   -0.59    1.50
  -1   0 -13    1.95    2.32
   1   0  13   -0.96    1.52
  -1   0 -13    1.60    1.79
   1   0  11    0.60    1.44
  -1   0 -11    1.74    1.27
  -1   0 -11   -2.21    1.57
  -1   0 -11    0.07    1.43
   1   0  11    3.66    1.79
   1   0  11    1.54    2.17
  -1   0 -11    0.93    1.56
  -1   0  -9   -0.21    1.45
  -1   0  -9    1.77    1.45
   1   0   9    0.85    1.24
   1   0   9    1.56    1.41
  -1   0  -9    0.14    1.05
  -1   0  -9   -1.69    1.12
   1   0   9    0.46    1.73
  -1   0  -9    0.63    0.56
  -1   0  -7    0.31    1.12
  -1   0  -7   -0.10    0.83
   1   0   7    0.11    1.53
   1   0   7    0.56    1.14
  -1   0  -7   -0.22    1.16
  -1   0  -7   -0.22    0.50
  -1   0  -7   -0.42    0.81
   1   0   7    2.05    1.09
  -1   0  -7    0.66    1.05
   1   0   5    0.83    0.84
  -1   0  -5    0.52    0.82
  -1   0  -5    0.53    0.87
   1   0   5   -0.48    1.01
   1   0   5   -0.08    0.91
  -1   0  -5    0.49    0.52
  -1   0  -5    0.64    0.95
  -1   0  -5    0.69    0.67
   1   0   5   -1.64    0.71
  -1   0  -5   -0.31    0.84
  -1   0  -3    1.01    0.67
  -1   0  -3   -0.71    0.58
  -1   0  -3    0.57    0.54
   1   0   3    0.07    0.69
   1   0   3   -0.64    0.54
   1   0   3   -0.34    0.72
   1   0   3    1.28    0.80
  -1   0  -3   -1.23    0.67
   1   0   1    0.27    0.44
  -1   0  -1   -0.38    0.47
  -1   0  -1    0.08    0.53
   1   0   1    0.57    0.47
  -1   0  -1    0.95    0.52
  -1   0  -1   -0.35    0.47
   1   0   1   -0.23    0.51
  -1   0   1   -0.38    0.20
   1   0  -1    0.28    0.47
   1   0  -1    0.14    0.63
   1   0  -1   -0.03    0.24
   1   0  -3    0.36    0.64
  -1   0   3   -1.60    0.66
   1   0  -3    0.35    0.48
   1   0  -3   -0.54    0.64
   1   0  -3   -0.08    0.62
   1   0  -3    0.15    0.58
   1   0  -5   -0.06    0.67
  -1   0   5   -0.05    0.82
   1   0  -5    2.62    0.95
   1   0  -5    0.30    0.67
   1   0  -5    0.57    0.93
   1   0  -5   -0.10    0.95
   1   0  -7    0.90    0.98
  -1   0   7   -1.19    0.76
   1   0  -7   -1.02    0.87
   1   0  -7    0.68    0.66
   1   0  -7    0.05    0.77
   1   0  -7   -1.34    1.10
  -1   0   7    2.11    1.20
  -1   0   7   -0.08    1.08
   1   0  -7    0.68    1.05
   1   0  -9    1.46    1.36
  -1   0   9   -1.40    0.78
  -1   0   9   -0.54    1.10
  -1   0   9   -0.39    1.27
   1   0  -9    0.62    1.19
   1   0  -9   -1.97    0.91
   1   0  -9   -1.31    0.59
   1   0 -11   -0.07    1.15
  -1   0  11    0.30    1.42
  -1   0  11    0.24    1.38
   1   0 -11    2.32    1.64
   1   0 -11    0.37    1.49
  -1   0  13    3.23    1.77
   1   0 -13   -0.98    1.84
  -1   0  13    1.44    1.65
   1   0 -13    0.62    1.70
   1   0 -13    0.00    1.54
  -1   0  15   -0.02    1.87
   1   0 -15   -2.96    1.54
   1   0 -15    1.02    2.17
   1   0 -15    1.49    1.85
  -1   0  15    2.18    1.94
   1   0 -17   -2.42    2.51
  -1   0  17    1.07    2.56
   1   0 -17   -0.75    1.60
   1   0 -17   -1.64    1.89
   1   0 -19   -1.20    2.22
   1   0 -19    1.66    3.03
  -1   0  19   -1.95    2.69
   1   0 -19    2.34    2.29
   1   0 -21    4.34    4.03
   1   0 -21    0.23    3.17
  -1   0  21    3.03    4.60
   1   1  22   53.89    6.90
  -1  -1 -20   -1.28    2.83
  -1  -1 -20    0.68    3.61
   1  -1  20   -0.52    3.12
  -1   1 -20    4.29    2.87
   1   1  20    3.41    3.99
  -1   1 -20   -3.60    3.57
  -1  -1 -18  148.31    9.58
  -1  -1 -18  145.40    9.89
   1  -1  18  149.07    9.95
  -1   1 -18  130.07    9.41
   1   1  18   99.67   10.10
  -1   1 -18  134.99    8.93
   1  -1  16    8.83    2.77
   1  -1  16   14.74    3.82
  -1  -1 -16    6.42    2.71
  -1  -1 -16    4.63    2.76
   1  -1  16   13.69    2.98
  -1   1 -16    7.05    2.83
  -1   1 -16   14.45    3.09
  -1   1 -16    6.66    2.99
   1   1  16    9.25    3.59
   1  -1  14  261.71   14.59
  -1  -1 -14  261.59   14.31
  -1  -1 -14  280.09   13.55
  -1  -1 -14  253.93   14.07
   1  -1  14  266.56   14.23
   1  -1  14  247.90   13.61
  -1   1 -14  239.43   13.98
   1   1  14  237.40   14.67
  -1   1 -14  262.95   14.44
  -1   1 -14  252.47   12.82
  -1   1 -14  289.14   14.20
  -1  -1 -12    9.95    2.45
   1  -1  12    9.29    2.69
  -1  -1 -12   15.90    3.08
  -1  -1 -12    8.66    2.17
   1  -1  12   13.76    2.98
   1  -1  12   16.03    2.69
  -1   1 -12   12.13    1.94
  -1   1 -12   16.83    3.01
  -1   1 -12   13.36    2.79
   1   1  12   13.12    3.33
  -1   1 -12   15.31    2.95
   1   1  12   15.51    2.48
   1  -1  10  405.71   20.32
  -1  -1 -10  424.42   19.03
   1  -1  10  400.90   20.08
  -1  -1 -10  405.00   20.21
  -1  -1 -10  408.77   19.56
   1  -1  10  419.88   19.83
  -1  -1 -10  402.39   19.90
  -1   1 -10  410.90   20.12
   1   1  10  426.79   19.52
   1   1  10  415.75   19.00
   1   1  10  382.90   20.47
  -1   1 -10  394.94   19.93
  -1   1 -10  416.17   19.15
  -1   1 -10  439.64   20.03
   1  -1   8   28.86    3.07
   1  -1   8   27.50    2.32
   1  -1   8   29.75    3.28
  -1  -1  -8   28.21    2.34
  -1  -1  -8   27.49    1.90
  -1  -1  -8   31.02    3.03
  -1  -1  -8   26.90    3.05
  -1  -1  -8   28.55    2.35
  -1  -1  -8   30.76    3.42
   1   1   8   28.41    2.22
  -1   1  -8   27.73    3.11
  -1   1  -8   29.57    3.05
   1   1   8   35.91    3.99
  -1   1  -8   24.73    2.95
  -1   1  -8   28.68    2.49
  -1   1  -8   35.79    3.53
   1   1   8   33.65    2.62
   1  -1   6  836.02   37.03
   1  -1   6  865.37   37.42
  -1  -1  -6  785.25   37.64
  -1  -1  -6  817.72   37.31
  -1  -1  -6  852.37   36.66
  -1  -1  -6  863.73   37.07
  -1  -1  -6  840.35   37.35
  -1  -1  -6  827.29   36.85
   1  -1   6  833.01   37.61
  -1   1  -6  816.59   37.36
   1   1   6  829.97   37.56
   1   1   6  828.10   36.85
  -1   1  -6  825.06   37.25
  -1   1  -6  818.42   37.40
   1   1   6  868.29   36.59
  -1   1  -6  816.31   36.79
  -1   1  -6  790.46   37.55
  -1  -1  -4   61.57    3.39
   1  -1   4   58.43    3.51
  -1  -1  -4   56.59    3.56
   1  -1   4   58.18    3.53
   1  -1   4   51.53    3.57
  -1  -1  -4   58.97    3.41
  -1  -1  -4   59.22    2.96
  -1  -1  -4   59.25    3.77
   1  -1   4   55.13    3.41
   1   1   4   55.21    2.92
  -1   1  -4   56.96    3.35
  -1   1  -4   55.67    3.52
  -1   1  -4   58.48    3.51
   1   1   4   53.05    3.42
  -1   1  -4   52.32    3.31
  -1   1  -4   59.86    3.05
  -1  -1  -2  790.30   38.18
  -1  -1  -2  870.66   37.91
  -1  -1  -2  801.08   38.22
   1  -1   2  876.93   37.94
   1  -1   2  904.73   38.14
   1  -1   2  826.75   38.18
  -1  -1  -2  812.18   37.98
   1  -1   2  867.38   38.18
   1  -1   2  927.71   38.15
  -1  -1  -2  757.05   38.23
   1  -1   2  902.51   38.34
  -1   1  -2  909.86   38.20
   1   1   2  928.56   38.02
  -1   1  -2  881.39   37.98
  -1   1  -2  861.34   38.16
  -1   1  -2  863.55   37.87
   1   1   2  877.58   38.02
  -1  -1   0   41.53    2.38
   1  -1   0   39.24    2.21
  -1  -1   0   44.20    2.54
  -1  -1   0   43.37    2.62
   1  -1   0   38.00    2.20
   1  -1   0   40.03    2.66
   1  -1   0   37.45    2.89
   1  -1   0   40.29    2.23
   1  -1   0   37.36    2.22
   1   1   0   37.13    2.13
   1   1   0   37.32    2.01
   1   1   0   38.82    2.12
  -1   1   0   43.86    2.27
  -1   1   0   36.59    2.22
   1   1   0   36.45    2.11
  -1   1   0   38.04    2.07
  -1  -1   2  832.31   41.34
  -1  -1   2  935.55   41.11
   1  -1  -2  923.76   41.03
   1  -1  -2  968.56   40.91
  -1  -1   2  919.83   41.24
   1  -1  -2  962.63   40.96
  -1  -1   2  945.76   40.74
   1  -1  -2  845.95   41.04
   1  -1  -2  889.13   41.43
   1   1  -2  948.43   40.77
  -1   1   2  911.02   41.07
   1   1  -2  946.93   41.20
   1   1  -2 1000.00   41.01
   1   1  -2  937.24   41.14
   1   1  -2  924.21   40.92
   1   1  -2  972.05   40.90
   1   1  -2  972.87   40.95
   1  -1  -4  119.65    5.81
   1  -1  -4  119.38    5.97
  -1  -1   4  120.83    6.31
  -1  -1   4  115.00    5.71
  -1  -1   4  119.22    5.78
   1  -1  -4  119.57    6.34
  -1  -1   4  110.91    6.30
   1  -1  -4  116.30    5.91
  -1  -1   4  121.66    6.33
   1  -1  -4  117.46    6.25
   1   1  -4  119.76    5.89
   1   1  -4  123.99    5.87
   1   1  -4  116.69    6.30
   1   1  -4  119.99    5.92
   1   1  -4  116.07    6.26
   1   1  -4  124.01    5.95
   1  -1  -6  742.44   33.31
  -1  -1   6  748.65   33.21
  -1  -1   6  747.72   33.58
   1  -1  -6  733.92   33.77
  -1  -1   6  775.05   33.43
  -1  -1   6  734.86   33.70
   1  -1  -6  733.57   33.25
   1  -1  -6  737.94   33.19
   1  -1  -6  757.04   33.18
   1   1  -6  750.62   33.33
   1   1  -6  672.20   33.64
   1   1  -6  747.97   32.91
   1   1  -6  735.63   33.23
   1   1  -6  720.99   33.66
  -1   1   6  756.12   33.07
   1   1  -6  741.79   33.37
  -1  -1   8   17.84    2.78
   1  -1  -8   22.60    2.30
   1  -1  -8   20.61    2.55
   1  -1  -8   29.67    2.90
   1  -1  -8   23.71    2.70
  -1  -1   8   23.92    2.88
  -1  -1   8   29.88    2.74
   1  -1  -8   22.31    3.01
   1   1  -8   26.48    2.16
   1   1  -8   16.87    2.44
   1   1  -8   23.38    2.64
  -1   1   8   22.87    2.35
   1   1  -8   22.01    2.76
   1  -1 -10  439.30   20.87
   1  -1 -10  467.55   22.49
   1  -1 -10  470.01   21.92
  -1  -1  10  466.05   21.27
  -1  -1  10  473.96   22.24
  -1  -1  10  435.68   21.83
   1  -1 -10  465.12   21.90
   1   1 -10  459.95   21.77
  -1   1  10  453.51   21.17
   1   1 -10  430.42   22.07
  -1   1  10  458.99   21.47
   1   1 -10  474.60   21.39
   1  -1 -12   16.21    2.81
   1  -1 -12   13.40    2.72
   1  -1 -12   21.65    3.41
  -1  -1  12   16.09    2.96
  -1  -1  12   15.84    3.00
  -1   1  12   16.18    2.37
   1   1 -12   16.18    2.76
   1   1 -12   21.13    3.38
   1   1 -12   18.14    2.61
  -1   1  12   16.33    2.42
   1  -1 -14  338.83   17.00
   1  -1 -14  344.71   16.87
   1  -1 -14  357.68   17.82
  -1  -1  14  318.38   16.93
  -1  -1  14  315.38   16.52
   1   1 -14  310.58   16.71
   1   1 -14  326.11   17.33
   1   1 -14  321.89   16.20
  -1   1  14  299.40   16.03
  -1   1  14  304.29   17.09
   1  -1 -16    4.70    2.51
   1  -1 -16    1.91    2.74
  -1  -1  16    4.75    2.48
  -1  -1  16    5.17    2.41
   1  -1 -16    4.55    2.46
  -1   1  16   12.38    3.44
   1   1 -16    6.29    2.13
   1   1 -16    8.79    3.14
   1   1 -16    1.00    2.03
   1  -1 -18  114.13    9.88
   1  -1 -18  153.18    9.53
   1  -1 -18  137.76    9.58
  -1  -1  18  144.50    9.21
   1   1 -18  143.61   10.22
  -1   1  18  126.82    9.79
   1   1 -18  147.47    8.88
   1   1 -18  141.93    9.51
   1  -1 -20    3.89    2.98
   1  -1 -20    2.41    2.36
  -1  -1  20    4.08    3.37
   1   1 -20    4.89    3.57
   1   1 -20    2.35    2.57
  -1   1  20   -0.05    3.48
  -1  -1  22   89.23    9.37
   1  -1 -22   78.34    8.51
   1  -1 -22   92.81    8.53
   1   1 -22   90.14    8.97
   1   1 -22   86.79    9.34
  -1   1  22  107.83   10.46
  -1  -2 -21   10.02    4.67
   1  -2  21    1.74    3.46
  -1  -2 -21    5.33    4.21
   1   2  21    1.21    4.58
   1   2  21    1.72    4.01
  -1   2 -21    3.66    4.52
   1  -2  19    2.47    3.09
  -1  -2 -19    0.16    2.45
  -1  -2 -19   -1.94    3.19
   1   2  19    2.91    3.04
  -1   2 -19    0.74    2.59
   1   2  19    3.75    3.79
  -1   2 -19   -1.48    3.38
  -1  -2 -17    0.99    2.35
  -1  -2 -17   -2.32    2.35
   1  -2  17   -0.71    2.37
   1  -2  17    2.69    2.82
  -1   2 -17    0.41    2.16
  -1   2 -17    9.61    3.13
   1   2  17    0.64    3.27
   1   2  17    4.46    3.09
  -1   2 -17   -3.00    2.10
   1  -2  15    0.62    2.38
   1  -2  15   -3.39    1.96
   1  -2  15   -2.76    2.17
  -1  -2 -15    2.86    2.31
  -1  -2 -15   -0.93    1.96
  -1   2 -15   -1.07    2.14
  -1   2 -15    0.70    1.74
  -1   2 -15    1.82    2.20
   1   2  15    5.44    3.21
  -1  -2 -13    2.11    2.18
   1  -2  13   -1.65    1.86
  -1  -2 -13   -0.43    1.82
   1  -2  13    2.52    2.09
   1  -2  13    1.17    2.03
  -1   2 -13    3.38    1.97
   1   2  13    0.28    2.27
  -1   2 -13    1.45    2.02
  -1   2 -13    0.80    1.88
  -1  -2 -11    9.72    2.44
  -1  -2 -11    5.23    1.66
  -1  -2 -11   10.95    2.32
  -1  -2 -11    5.11    2.28
   1  -2  11   13.02    2.89
   1  -2  11    8.17    2.73
  -1   2 -11    4.79    2.11
  -1   2 -11    9.42    2.28
  -1   2 -11    9.29    2.53
  -1   2 -11    8.48    1.61
  -1   2 -11    6.37    2.09
   1   2  11   10.22    2.98
  -1  -2  -9    2.24    0.75
  -1  -2  -9    4.02    1.14
   1  -2   9    2.95    1.89
   1  -2   9   -0.53    1.66
  -1  -2  -9    2.79    1.57
  -1  -2  -9    0.64    1.43
   1  -2   9    1.23    1.43
  -1  -2  -9    3.35    1.91
  -1  -2  -9    3.24    1.41
   1   2   9    1.47    0.82
  -1   2  -9    1.91    0.86
  -1   2  -9    0.74    1.41
   1   2   9   -0.01    1.94
  -1   2  -9    2.21    1.43
  -1   2  -9    5.70    1.73
  -1  -2  -7   -0.39    1.21
   1  -2   7    1.77    0.91
   1  -2   7    0.59    1.54
  -1  -2  -7    1.47    0.56
  -1  -2  -7    2.30    0.97
  -1  -2  -7    2.21    1.55
   1  -2   7    1.32    1.62
   1  -2   7    1.66    1.40
  -1  -2  -7    1.78    1.24
  -1  -2  -7    0.09    1.22
   1   2   7    1.69    1.45
   1   2   7   -0.10    1.15
  -1   2  -7    2.13    1.23
  -1   2  -7    0.35    0.71
  -1   2  -7    1.07    1.11
  -1   2  -7    0.75    1.16
  -1   2  -7    1.90    1.22
   1  -2   5    2.09    1.05
  -1  -2  -5    1.04    1.18
  -1  -2  -5    0.81    1.04
  -1  -2  -5    0.93    0.62
  -1  -2  -5   -1.10    1.05
  -1  -2  -5   -0.19    0.82
   1  -2   5   -0.22    1.17
   1  -2   5   -0.81    1.08
   1  -2   5    0.37    1.22
  -1  -2  -5    1.86    1.03
  -1   2  -5    0.05    0.84
  -1   2  -5   -0.13    0.54
  -1   2  -5   -0.67    0.80
  -1   2  -5    0.74    0.94
   1   2   5   -0.78    0.83
   1   2   5    0.61    0.92
   1  -2   3    1.84    0.75
   1  -2   3    1.00    1.01
  -1  -2  -3    3.21    1.07
  -1  -2  -3    1.38    0.83
   1  -2   3    0.04    1.08
   1  -2   3    3.32    1.41
  -1  -2  -3    3.28    1.27
  -1  -2  -3    0.23    0.71
  -1  -2  -3    1.84    1.15
   1  -2   3    0.57    1.18
   1   2   3    1.77    0.87
  -1   2  -3    1.76    0.64
  -1   2  -3    2.72    1.02
  -1   2  -3    3.63    1.23
   1   2   3    2.06    0.90
  -1   2  -3    2.13    0.68
  -1   2  -3    2.18    0.70
  -1   2  -3    1.94    0.87
   1  -2   1   54.63    3.73
  -1  -2  -1   47.84    2.89
  -1  -2  -1   56.80    3.59
   1  -2   1   48.93    3.07
  -1  -2  -1   59.05    3.25
   1  -2   1   47.64    3.06
  -1  -2  -1   50.70    3.30
  -1  -2  -1   51.64    2.92
   1  -2   1   54.28    3.73
  -1  -2  -1   57.57    2.86
  -1  -2  -1   49.67    2.93
   1  -2   1   54.70    3.13
   1   2   1   56.55    3.04
   1   2   1   51.54    2.89
  -1   2  -1   53.25    3.20
  -1   2  -1   51.28    3.02
  -1   2  -1   50.08    3.15
  -1   2  -1   50.10    2.71
   1   2   1   53.98    3.03
   1   2   1   52.64    3.00
   1  -2  -1    3.22    0.71
  -1  -2   1    3.51    1.23
   1  -2  -1    4.55    0.95
   1  -2  -1    3.05    1.19
   1  -2  -1    1.38    1.41
   1  -2  -1    2.35    0.78
  -1  -2   1    5.91    1.47
   1  -2  -1    3.16    0.79
  -1  -2   1    2.69    0.67
  -1  -2   1    3.28    0.57
  -1  -2   1    4.02    1.35
  -1  -2   1    3.41    1.17
   1   2  -1    2.09    0.71
   1   2  -1    3.23    0.81
  -1   2   1    3.99    0.64
  -1   2   1    3.54    0.94
   1   2  -1    3.49    0.87
   1   2  -1    1.99    0.87
   1   2  -1    3.73    0.73
   1   2  -1    1.99    0.86
  -1   2   1    2.71    0.80
  -1   2   1    2.70    0.82
   1  -2  -3    0.09    0.74
   1  -2  -3   -0.32    0.85
  -1  -2   3    1.49    1.32
   1  -2  -3    1.21    1.26
  -1  -2   3   -0.17    1.12
  -1  -2   3    0.75    1.11
   1  -2  -3   -0.20    0.53
   1  -2  -3    0.37    0.46
  -1  -2   3    0.12    0.92
   1  -2  -3    0.52    0.70
  -1  -2   3    0.68    0.49
   1   2  -3    1.03    0.66
   1   2  -3    0.52    0.69
  -1   2   3   -0.44    0.75
   1   2  -3    0.58    0.60
  -1   2   3   -0.53    0.59
   1   2  -3    0.72    0.70
   1   2  -3    0.70    0.97
  -1   2   3    0.63    0.63
  -1   2   3    0.00    0.45
  -1  -2   5   -0.46    0.78
  -1  -2   5   -0.69    1.29
   1  -2  -5    0.07    0.57
   1  -2  -5   -0.19    0.82
  -1  -2   5   -0.23    0.59
  -1  -2   5   -0.05    1.22
   1  -2  -5    0.26    0.85
   1  -2  -5   -0.23    0.82
  -1  -2   5    3.70    1.53
   1  -2  -5   -1.06    1.16
  -1   2   5   -0.87    0.91
   1   2  -5    0.56    0.72
   1   2  -5   -0.38    0.73
   1   2  -5    0.82    0.74
   1   2  -5    0.05    0.79
   1  -2  -7    4.17    1.38
  -1  -2   7    2.32    1.69
   1  -2  -7    3.02    1.56
   1  -2  -7   -0.16    1.07
   1  -2  -7    4.59    1.45
  -1  -2   7    0.74    1.53
  -1  -2   7    3.07    0.87
   1  -2  -7    2.15    0.97
  -1  -2   7    1.13    1.53
   1   2  -7    0.09    1.01
   1   2  -7    2.03    1.05
   1   2  -7    2.21    1.10
   1   2  -7    1.57    0.74
  -1   2   7    1.35    1.51
  -1   2   7    1.65    0.78
  -1  -2   9   14.71    2.78
   1  -2  -9   15.03    2.53
   1  -2  -9   15.68    2.26
   1  -2  -9   16.91    2.55
  -1  -2   9   16.12    2.91
   1  -2  -9   10.57    2.50
  -1  -2   9   22.35    2.92
  -1   2   9   13.68    2.89
   1   2  -9   16.12    1.93
   1   2  -9   17.15    2.61
  -1   2   9   18.18    1.85
  -1   2   9   13.56    1.77
   1   2  -9   14.27    2.47
   1   2  -9   11.21    2.10
  -1  -2  11    3.81    1.99
   1  -2 -11   -0.61    1.58
  -1  -2  11    0.86    1.93
   1  -2 -11    1.87    1.84
   1  -2 -11    1.18    2.05
   1  -2 -11    0.73    1.15
  -1  -2  11    2.71    1.65
   1   2 -11    0.08    1.49
  -1   2  11    1.65    1.11
   1   2 -11   -0.10    0.92
   1   2 -11    0.44    1.69
  -1   2  11    0.94    2.27
   1   2 -11    3.31    1.84
  -1  -2  13    1.09    2.23
   1  -2 -13   -2.54    1.60
  -1  -2  13    1.15    2.24
   1  -2 -13    3.04    2.23
   1  -2 -13    1.99    2.09
   1   2 -13    0.05    1.67
   1   2 -13    0.60    1.36
   1   2 -13   -0.92    1.94
  -1   2  13   -1.08    2.25
  -1  -2  15    1.86    2.67
   1  -2 -15    1.59    2.04
   1  -2 -15    0.56    2.14
  -1  -2  15   -0.83    2.26
   1  -2 -15    1.86    2.42
   1   2 -15    1.89    1.93
   1   2 -15    4.68    2.62
  -1   2  15    4.45    2.69
  -1  -2  17    3.70    2.84
   1  -2 -17    0.97    2.20
   1  -2 -17    0.34    2.26
  -1   2  17   -1.19    2.52
   1   2 -17   -2.92    1.92
   1   2 -17    0.68    2.82
  -1  -2  19    8.91    3.47
   1  -2 -19   -0.97    2.30
  -1  -2  19   -4.30    2.34
   1  -2 -19    2.88    2.57
   1   2 -19   -2.65    2.71
   1   2 -19    2.30    2.41
  -1   2  19    3.78    3.49
   1  -2 -21    0.67    3.36
   1  -2 -21   -0.55    4.10
  -1  -2  21    1.17    4.02
  -1   2  21    0.38    4.36
   1   2 -21    9.34    4.02
   1   2 -21    4.58    4.10
  -1  -3 -20    0.81    3.70
  -1  -3 -20    3.61    4.34
   1  -3  20   -0.02    3.63
   1   3  20    1.26    4.25
  -1   3 -20    2.64    4.29
   1   3  20   12.48    5.28
   1  -3  18  118.35    8.99
  -1  -3 -18  114.43    9.34
  -1  -3 -18  130.23    9.49
   1  -3  18  105.73    8.80
  -1   3 -18  114.21    9.01
   1   3  18  133.29   10.21
   1   3  18  138.69   10.45
  -1  -3 -16    2.23    2.63
   1  -3  16    2.86    2.81
  -1  -3 -16    7.27    3.00
   1  -3  16    5.89    2.88
   1   3  16    9.80    3.78
  -1   3 -16   -1.67    2.18
   1   3  16    4.62    3.13
  -1   3 -16    0.35    2.21
   1  -3  14  223.54   13.03
   1  -3  14  188.85   12.89
  -1  -3 -14  222.71   12.78
  -1  -3 -14  214.34   13.03
   1  -3  14  216.00   12.74
  -1   3 -14  221.09   12.33
   1   3  14  233.57   13.62
  -1   3 -14  237.41   12.36
  -1   3 -14  217.11   12.74
   1   3  14  214.17   13.56
  -1  -3 -12    8.76    2.66
  -1  -3 -12   14.21    3.42
   1  -3  12    7.25    2.82
   1  -3  12   14.61    3.27
  -1   3 -12   10.65    2.65
   1   3  12    9.38    3.34
  -1   3 -12    7.22    2.33
  -1   3 -12   10.59    3.01
   1   3  12   14.51    3.44
  -1   3 -12   10.54    2.42
   1  -3  10  390.57   19.33
  -1  -3 -10  383.67   18.71
  -1  -3 -10  367.83   18.68
  -1  -3 -10  365.51   19.33
   1  -3  10  381.98   18.65
  -1  -3 -10  396.43   18.18
   1  -3  10  399.92   19.61
  -1   3 -10  369.93   19.11
   1   3  10  374.67   19.08
   1   3  10  390.89   19.27
  -1   3 -10  352.84   18.83
  -1   3 -10  382.12   18.49
  -1   3 -10  364.01   18.61
  -1  -3  -8   31.58    3.31
  -1  -3  -8   30.65    3.69
  -1  -3  -8   24.68    2.83
   1  -3   8   26.04    3.54
   1  -3   8   29.11    3.81
   1  -3   8   28.27    2.80
  -1  -3  -8   28.59    3.83
   1  -3   8   24.32    3.60
   1   3   8   26.19    3.38
  -1   3  -8   27.89    3.36
  -1   3  -8   22.79    2.75
   1   3   8   19.78    3.01
  -1   3  -8   26.89    2.05
  -1   3  -8   31.86    3.49
  -1  -3  -6  417.76   19.23
   1  -3   6  389.88   19.59
  -1  -3  -6  408.00   19.65
  -1  -3  -6  388.28   19.71
   1  -3   6  414.57   19.19
  -1  -3  -6  407.70   19.65
   1  -3   6  403.58   19.84
  -1  -3  -6  407.71   18.72
  -1  -3  -6  408.94   19.03
   1  -3   6  418.73   19.84
   1   3   6  400.13   19.27
   1   3   6  408.67   19.13
  -1   3  -6  405.67   19.42
  -1   3  -6  402.07   19.22
  -1   3  -6  418.37   18.42
  -1   3  -6  399.95   18.82
  -1  -3  -4   50.11    4.50
  -1  -3  -4   36.14    2.79
   1  -3   4   46.66    4.01
   1  -3   4   47.57    3.66
   1  -3   4   46.50    3.49
  -1  -3  -4   38.91    3.18
  -1  -3  -4   39.87    3.00
   1  -3   4   39.92    4.09
  -1  -3  -4   42.90    3.23
  -1   3  -4   42.95    3.24
  -1   3  -4   43.87    3.14
   1   3   4   39.64    3.09
   1   3   4   45.52    3.29
   1   3   4   44.52    3.02
  -1   3  -4   42.72    2.57
  -1   3  -4   42.28    2.62
  -1   3  -4   40.47    2.76
  -1  -3  -2  654.04   30.33
  -1  -3  -2  665.53   29.66
  -1  -3  -2  668.80   30.70
   1  -3   2  668.58   31.21
   1  -3   2  664.61   30.51
   1  -3   2  659.64   30.53
  -1  -3  -2  658.20   31.25
  -1  -3  -2  668.63   29.81
   1  -3   2  650.61   31.00
  -1  -3  -2  686.51   30.20
  -1   3  -2  671.95   30.59
   1   3   2  684.90   30.49
   1   3   2  701.34   30.16
  -1   3  -2  696.26   30.02
  -1   3  -2  682.55   30.45
   1   3   2  664.10   30.34
  -1   3  -2  709.16   29.80
   1   3   2  676.76   30.43
  -1  -3   0   59.71    4.07
   1  -3   0   55.37    3.33
  -1  -3   0   53.80    3.16
  -1  -3   0   63.13    3.53
  -1  -3   0   53.00    4.26
   1  -3   0   49.54    4.14
   1  -3   0   57.28    4.16
   1  -3   0   57.32    3.43
   1  -3   0   54.71    3.44
  -1  -3   0   56.23    3.44
  -1   3   0   53.06    3.47
  -1   3   0   56.98    3.17
   1   3   0   58.66    3.33
   1   3   0   58.97    3.42
  -1   3   0   62.47    3.81
  -1   3   0   57.65    3.68
   1   3   0   55.23    3.42
   1   3   0   59.43    3.22
   1   3   0   55.87    3.41
   1  -3  -2  703.86   31.56
  -1  -3   2  769.39   31.37
  -1  -3   2  673.85   32.22
  -1  -3   2  722.11   32.79
   1  -3  -2  669.16   32.61
   1  -3  -2  742.87   31.40
  -1  -3   2  694.12   32.55
   1  -3  -2  687.60   32.40
  -1  -3   2  727.15   31.80
  -1  -3   2  665.05   32.16
   1  -3  -2  705.95   31.94
   1   3  -2  703.35   32.15
   1   3  -2  684.14   31.75
  -1   3   2  703.03   31.75
   1   3  -2  713.87   31.87
   1   3  -2  753.41   31.80
  -1   3   2  726.27   31.61
  -1   3   2  695.44   32.14
  -1   3   2  710.20   31.96
   1   3  -2  722.60   31.76
   1   3  -2  706.32   31.57
  -1  -3   4   12.15    2.31
  -1  -3   4   13.00    1.56
  -1  -3   4   12.65    2.16
   1  -3  -4    9.55    1.74
   1  -3  -4   12.55    1.16
  -1  -3   4   11.03    2.57
   1  -3  -4   10.64    1.61
   1  -3  -4   13.63    2.17
  -1  -3   4   13.96    2.47
   1  -3  -4   10.66    2.19
  -1   3   4    8.78    1.76
   1   3  -4    8.44    1.37
  -1   3   4   10.18    1.27
  -1   3   4   11.49    1.90
   1   3  -4   12.07    1.73
   1   3  -4   10.42    1.47
  -1   3   4   11.73    1.58
  -1   3   4   10.55    1.23
   1   3  -4   12.72    1.71
   1  -3  -6  552.75   26.20
  -1  -3   6  538.13   26.96
  -1  -3   6  586.19   27.08
   1  -3  -6  574.29   26.81
  -1  -3   6  573.16   27.07
   1  -3  -6  565.12   25.50
  -1  -3   6  590.16   26.11
   1  -3  -6  559.86   26.46
  -1   3   6  557.94   26.62
  -1   3   6  572.50   25.34
  -1   3   6  606.02   26.22
   1   3  -6  560.21   26.20
  -1   3   6  566.81   25.92
  -1   3   6  575.63   25.31
   1   3  -6  587.34   26.11
   1   3  -6  577.39   26.10
   1   3  -6  555.34   26.05
  -1  -3   8   30.91    3.94
   1  -3  -8   30.56    3.26
   1  -3  -8   32.25    3.64
  -1  -3   8   26.20    3.65
   1  -3  -8   26.73    2.32
   1  -3  -8   31.34    3.48
  -1  -3   8   31.84    4.11
  -1   3   8   29.79    3.47
  -1   3   8   29.94    3.32
   1   3  -8   28.27    3.11
  -1   3   8   29.09    1.97
   1   3  -8   28.70    2.96
   1   3  -8   19.83    2.82
  -1   3   8   24.73    3.03
   1   3  -8   31.29    3.13
   1   3  -8   24.69    2.79
   1   3  -8   26.31    2.11
  -1  -3  10  379.30   19.34
   1  -3 -10  369.42   18.65
  -1  -3  10  385.06   18.96
   1  -3 -10  369.03   18.41
  -1  -3  10  392.32   19.56
   1  -3 -10  377.19   19.12
  -1   3  10  381.54   18.84
   1   3 -10  366.79   18.70
   1   3 -10  375.81   18.41
   1   3 -10  393.29   18.79
  -1   3  10  379.82   18.79
  -1  -3  12   11.07    2.84
  -1  -3  12   11.65    3.15
   1  -3 -12   12.50    2.41
  -1  -3  12   11.61    3.22
   1  -3 -12   11.00    2.91
   1  -3 -12   17.25    3.34
   1   3 -12   16.99    3.02
  -1   3  12   17.44    3.59
   1   3 -12   12.99    2.96
   1   3 -12   11.36    2.89
  -1  -3  14  189.53   11.61
   1  -3 -14  181.32   11.08
   1  -3 -14  185.62   11.44
  -1  -3  14  188.77   11.54
   1   3 -14  182.78   10.72
   1   3 -14  164.87   10.96
  -1   3  14  201.75   11.44
   1   3 -14  162.55   10.99
  -1  -3  16    7.55    3.49
   1  -3 -16    3.75    2.73
   1  -3 -16    5.54    2.92
   1   3 -16    5.04    2.57
   1   3 -16    8.43    3.38
  -1   3  16    4.16    3.05
  -1   3  16    8.18    3.25
   1  -3 -18  135.11    9.81
  -1  -3  18  120.05    9.52
   1  -3 -18  151.74    9.85
  -1   3  18  140.37   10.38
   1   3 -18  126.78    9.24
  -1   3  18  144.54   10.16
   1   3 -18  117.70    9.63
   1  -3 -20    1.07    4.56
  -1  -3  20    2.07    3.51
   1  -3 -20    0.14    3.55
  -1  -3  20    3.02    3.52
  -1   3  20   -1.71    3.68
  -1   3  20   -1.57    4.06
   1   3 -20    3.25    3.64
   1   3 -20    3.10    3.85
  -1  -4 -19   -5.08    3.53
   1  -4  19    4.34    4.21
   1  -4  19    0.59    3.74
  -1  -4 -19    4.71    4.25
   1   4  19   -1.48    5.08
  -1   4 -19    5.57    4.23
   1   4  19   -0.33    4.35
  -1  -4 -17   -1.37    3.31
  -1  -4 -17   -2.59    2.99
   1  -4  17    2.25    2.60
   1  -4  17   -0.01    3.03
   1   4  17   -2.57    3.80
   1   4  17    0.62    3.48
  -1   4 -17   -3.57    2.97
  -1  -4 -15    1.95    2.73
   1  -4  15    2.49    2.85
   1  -4  15    1.85    2.62
  -1  -4 -15    2.85    2.92
   1   4  15    8.12    3.74
   1   4  15    2.58    3.42
  -1   4 -15    4.69    3.01
  -1   4 -15    3.13    2.69
   1  -4  13   10.99    3.55
  -1  -4 -13    4.67    2.61
  -1  -4 -13   11.12    3.65
   1  -4  13   11.31    2.87
  -1   4 -13    2.48    2.60
   1   4  13    3.19    2.96
  -1   4 -13    5.07    2.36
   1   4  13    4.05    2.96
   1  -4  11    2.76    2.52
   1  -4  11   -1.20    2.06
  -1  -4 -11   -4.75    1.79
  -1  -4 -11    3.77    1.94
   1  -4  11    1.85    2.47
  -1  -4 -11    2.20    2.18
  -1  -4 -11    1.33    2.19
   1   4  11    1.79    2.56
  -1   4 -11    0.44    1.75
  -1   4 -11    3.96    2.06
   1   4  11    0.33    2.21
  -1   4 -11    1.17    1.89
  -1  -4  -9    7.96    2.28
   1  -4   9   11.64    2.97
  -1  -4  -9    6.56    2.25
  -1  -4  -9   10.94    2.85
   1  -4   9    9.50    2.92
  -1  -4  -9    8.51    2.58
   1  -4   9    6.80    2.83
   1   4   9   10.47    2.60
   1   4   9    4.89    2.37
  -1   4  -9    9.08    2.50
  -1   4  -9    9.77    2.43
  -1  -4  -7    6.91    1.58
   1  -4   7    3.26    1.94
   1  -4   7    4.92    2.12
  -1  -4  -7    4.95    2.00
   1  -4   7    7.02    2.62
   1  -4   7    4.37    2.15
  -1  -4  -7    2.21    1.83
  -1  -4  -7    3.71    1.59
  -1  -4  -7   10.16    2.73
  -1   4  -7    2.92    1.72
  -1   4  -7    6.90    1.80
   1   4   7    4.49    1.72
  -1   4  -7    4.15    1.06
   1   4   7    4.55    1.77
   1   4   7    2.57    1.74
  -1  -4  -5    6.46    1.86
  -1  -4  -5    6.87    1.62
   1  -4   5    6.24    2.14
   1  -4   5   10.76    2.98
  -1  -4  -5    8.27    2.66
  -1  -4  -5   10.75    2.28
   1  -4   5   13.04    2.79
  -1  -4  -5    8.29    1.77
   1  -4   5   13.10    2.48
   1   4   5    9.71    2.03
  -1   4  -5    8.31    1.54
   1   4   5   12.85    2.14
  -1   4  -5    7.06    2.00
  -1   4  -5   10.40    1.54
   1   4   5   10.56    2.22
  -1   4  -5    4.79    1.72
  -1   4  -5   10.45    1.42
   1   4   5    8.85    1.65
  -1  -4  -3   17.56    1.38
   1  -4   3   13.96    3.01
  -1  -4  -3   14.74    2.17
   1  -4   3   13.41    2.27
  -1  -4  -3   16.32    2.65
   1  -4   3   19.90    3.23
  -1  -4  -3   15.01    2.46
  -1  -4  -3   11.64    2.98
   1  -4   3   15.42    2.31
   1   4   3   12.51    2.05
   1   4   3   19.29    2.01
   1   4   3   15.37    2.19
  -1   4  -3   20.96    1.60
   1   4   3   15.78    2.26
  -1   4  -3   17.23    2.43
  -1   4  -3   12.63    2.18
  -1   4  -3   10.79    1.60
  -1  -4  -1    1.96    1.66
   1  -4   1    1.14    2.06
   1  -4   1    2.26    1.19
  -1  -4  -1    1.66    0.95
  -1  -4  -1    1.46    1.58
  -1  -4  -1    2.87    2.12
  -1  -4  -1    1.79    0.79
  -1  -4  -1    1.32    0.94
   1  -4   1    1.50    1.74
   1  -4   1    1.42    1.03
  -1   4  -1    1.90    1.17
   1   4   1    1.63    1.15
   1   4   1    2.28    1.05
  -1   4  -1    4.34    1.53
  -1   4  -1    0.84    0.89
   1   4   1    1.32    0.85
   1   4   1    4.31    1.35
  -1   4  -1    2.63    0.79
   1  -4  -1   19.48    2.10
  -1  -4   1   18.69    2.38
  -1  -4   1   24.94    3.38
  -1  -4   1   17.92    2.18
  -1  -4   1   22.89    3.61
   1  -4  -1   26.19    3.78
   1  -4  -1   21.18    2.40
   1  -4  -1   17.04    2.89
   1  -4  -1   21.58    1.75
  -1  -4   1   19.93    1.89
  -1   4   1   17.94    2.44
   1   4  -1   19.13    2.24
  -1   4   1   22.29    2.62
   1   4  -1   25.21    2.17
   1   4  -1   21.61    2.24
   1   4  -1   24.38    2.66
  -1   4   1   21.69    2.14
  -1  -4   3    6.41    2.55
  -1  -4   3    6.76    2.32
   1  -4  -3    8.29    2.06
  -1  -4   3    8.26    2.17
   1  -4  -3    7.92    0.97
   1  -4  -3    6.80    1.65
   1  -4  -3    7.79    1.18
   1  -4  -3   11.47    2.71
  -1  -4   3    6.20    1.88
  -1   4   3    6.20    1.44
   1   4  -3    5.49    1.60
   1   4  -3    8.13    1.45
  -1   4   3    8.09    1.80
   1   4  -3    7.16    1.51
   1   4  -3    7.12    1.61
  -1   4   3    5.45    1.58
  -1   4   3    6.64    1.58
  -1  -4   5    9.10    2.52
  -1  -4   5    5.48    2.00
   1  -4  -5    8.52    1.98
  -1  -4   5    6.10    2.50
   1  -4  -5    6.34    1.92
  -1  -4   5    5.68    2.10
   1  -4  -5    5.62    1.69
   1  -4  -5    8.65    2.70
   1   4  -5    7.45    1.73
   1   4  -5    7.24    1.82
  -1   4   5    6.35    1.60
   1   4  -5    7.38    1.59
  -1   4   5    5.45    1.74
  -1   4   5    9.04    1.32
  -1   4   5    7.17    1.83
   1   4  -5    9.14    1.66
  -1  -4   7   12.34    2.85
   1  -4  -7   14.66    2.41
   1  -4  -7   15.44    2.84
   1  -4  -7    7.41    2.58
  -1  -4   7   13.03    3.17
  -1  -4   7   10.58    2.12
  -1  -4   7   17.97    3.31
   1   4  -7    8.51    2.08
   1   4  -7   13.41    2.07
  -1   4   7   12.15    1.88
  -1   4   7   10.54    2.38
  -1   4   7   10.92    2.16
   1   4  -7   13.30    2.31
   1   4  -7    9.54    1.96
  -1   4   7   11.35    2.38
  -1  -4   9    3.94    2.39
   1  -4  -9    0.71    1.60
   1  -4  -9    4.71    2.16
  -1  -4   9   -2.02    1.73
  -1  -4   9    1.97    2.30
  -1  -4   9    0.97    2.07
   1  -4  -9    1.92    1.91
   1   4  -9    4.56    1.64
   1   4  -9    0.47    1.55
  -1   4   9   -0.58    1.58
  -1   4   9   -0.68    1.39
   1   4  -9    1.39    1.51
   1   4  -9    2.18    1.70
  -1   4   9    0.35    1.57
  -1  -4  11    2.21    2.69
   1  -4 -11    6.06    2.39
   1  -4 -11   10.05    2.58
  -1  -4  11   14.52    3.48
   1  -4 -11   11.25    3.06
  -1  -4  11    8.82    3.08
   1   4 -11   12.91    2.89
   1   4 -11   13.98    2.90
  -1   4  11    5.95    2.35
  -1   4  11    5.41    2.26
   1   4 -11    7.51    2.25
  -1   4  11    5.63    2.58
   1  -4 -13    4.42    2.21
  -1  -4  13   -0.43    2.65
   1  -4 -13    3.68    2.60
  -1  -4  13   -0.23    2.49
  -1  -4  13    5.11    2.73
   1  -4 -13    2.45    2.39
  -1   4  13    3.42    2.51
   1   4 -13   -0.79    1.82
   1   4 -13   -2.37    1.94
  -1   4  13    4.96    2.79
   1   4 -13    4.10    2.43
  -1   4  13    6.86    2.57
   1  -4 -15    4.34    2.90
  -1  -4  15   -2.60    2.78
   1  -4 -15    7.55    2.97
   1   4 -15    1.65    2.07
   1   4 -15   -0.07    2.46
  -1   4  15    1.61    3.27
  -1   4  15    3.13    2.78
   1   4 -15    1.24    2.55
   1  -4 -17    3.09    2.83
   1  -4 -17    4.08    3.32
  -1  -4  17    4.27    3.42
  -1   4  17   -1.72    3.21
   1   4 -17    2.55    2.54
  -1   4  17    2.54    3.03
   1   4 -17   10.66    3.55
  -1  -4  19    0.32    4.03
   1  -4 -19    2.48    3.76
   1  -4 -19    5.37    4.56
  -1   4  19    5.89    4.87
  -1   4  19    2.86    3.70
   1   4 -19   -1.26    3.33
  -1  -5 -18   68.30    7.98
   1  -5  18   62.45    7.92
  -1  -5 -18   79.07    9.08
  -1   5 -18   82.73    9.02
   1   5  18  105.97   11.16
   1  -5  16    3.85    3.90
  -1  -5 -16    6.58    4.08
  -1  -5 -16    7.91    4.32
   1   5  16   -2.05    3.39
   1   5  16    5.69    5.02
  -1   5 -16    3.28    3.76
   1  -5  14  121.52    9.65
  -1  -5 -14  135.49    9.36
  -1  -5 -14  127.51    9.75
  -1   5 -14  119.91    9.29
   1   5  14   86.10    9.36
   1   5  14  109.76    9.02
  -1   5 -14  131.85    9.06
   1  -5  12    7.72    3.43
  -1  -5 -12    7.87    4.16
   1  -5  12   16.21    3.90
  -1  -5 -12    9.70    3.63
  -1  -5 -12   14.94    3.37
   1   5  12   20.45    3.89
   1   5  12   18.77    4.05
  -1   5 -12    6.74    2.86
  -1   5 -12    9.85    3.22
  -1  -5 -10  248.50   13.76
   1  -5  10  236.51   13.80
   1  -5  10  215.70   13.65
  -1  -5 -10  225.87   13.53
  -1  -5 -10  220.04   12.75
   1  -5  10  238.67   13.79
  -1  -5 -10  242.74   12.88
  -1   5 -10  207.87   12.65
  -1   5 -10  228.28   13.10
  -1   5 -10  229.31   13.13
   1   5  10  239.22   12.66
   1   5  10  227.90   13.37
   1   5  10  226.64   13.10
   1   5  10  224.92   13.33
   1  -5   8   12.75    3.72
   1  -5   8    7.17    2.78
  -1  -5  -8    8.43    2.47
   1  -5   8    4.58    2.54
   1  -5   8    5.93    2.63
  -1  -5  -8    9.20    3.25
  -1  -5  -8    6.09    2.43
  -1  -5  -8   13.07    2.88
  -1   5  -8    3.51    2.16
   1   5   8    5.24    2.43
  -1   5  -8    6.10    2.09
   1   5   8    9.24    2.64
   1   5   8   10.97    2.36
   1   5   8    9.78    2.79
  -1  -5  -6  318.65   15.71
   1  -5   6  315.93   16.40
   1  -5   6  325.77   17.45
   1  -5   6  306.46   16.23
  -1  -5  -6  304.31   15.51
   1  -5   6  345.70   16.77
  -1  -5  -6  322.88   17.13
  -1  -5  -6  329.06   16.05
  -1  -5  -6  307.34   16.36
   1   5   6  300.00   15.80
  -1   5  -6  307.47   15.98
   1   5   6  318.21   16.25
   1   5   6  312.01   16.08
  -1   5  -6  298.96   16.01
   1   5   6  299.56   15.15
  -1   5  -6  316.15   14.69
  -1   5  -6  311.86   15.30
  -1  -5  -4   13.52    3.56
   1  -5   4    8.49    2.02
  -1  -5  -4   13.80    2.48
  -1  -5  -4    7.27    2.75
   1  -5   4    6.14    2.84
  -1  -5  -4    9.76    2.42
   1  -5   4    8.43    2.47
   1  -5   4    8.34    2.87
   1   5   4    8.35    1.73
   1   5   4   11.92    2.41
   1   5   4   12.28    2.23
   1   5   4    9.72    2.30
  -1   5  -4    6.36    2.06
  -1   5  -4   11.62    2.36
  -1   5  -4    8.88    1.82
   1  -5   2  378.26   20.32
  -1  -5  -2  384.11   19.89
   1  -5   2  413.68   19.05
  -1  -5  -2  390.20   19.69
   1  -5   2  396.39   18.79
   1  -5   2  395.59   20.40
  -1  -5  -2  387.64   20.59
   1   5   2  405.27   18.99
   1   5   2  394.42   18.32
  -1   5  -2  404.47   18.52
  -1   5  -2  399.73   19.21
   1   5   2  388.89   19.08
   1   5   2  377.85   19.05
  -1   5  -2  403.55   19.31
  -1  -5   0   26.04    4.53
   1  -5   0   30.69    2.71
  -1  -5   0   27.61    4.23
  -1  -5   0   25.66    2.51
  -1  -5   0   25.27    2.35
   1  -5   0   32.42    4.29
   1  -5   0   29.44    4.50
   1  -5   0   20.72    2.72
  -1  -5   0   26.59    3.95
  -1  -5   0   26.61    2.75
   1  -5   0   24.90    2.79
   1  -5   0   26.34    2.38
  -1   5   0   25.59    2.62
   1   5   0   24.26    2.93
   1   5   0   26.76    2.46
   1   5   0   30.69    3.31
   1   5   0   24.74    2.87
  -1   5   0   26.22    3.13
  -1   5   0   22.83    2.54
  -1   5   0   23.08    3.17
  -1  -5   2  331.24   16.06
   1  -5  -2  338.99   17.25
   1  -5  -2  325.51   16.18
  -1  -5   2  339.09   17.52
   1  -5  -2  320.47   17.50
  -1  -5   2  317.44   17.46
  -1  -5   2  349.47   16.31
   1  -5  -2  317.83   15.56
  -1  -5   2  331.82   17.43
  -1   5   2  338.56   16.62
   1   5  -2  336.30   15.92
  -1   5   2  310.68   16.31
   1   5  -2  334.90   16.34
  -1   5   2  328.73   15.81
   1   5  -2  339.32   16.18
   1   5  -2  339.59   16.14
   1  -5  -4   18.87    2.91
  -1  -5   4   23.96    3.32
   1  -5  -4   18.78    3.33
   1  -5  -4   17.58    3.72
  -1  -5   4   24.99    3.89
  -1  -5   4   17.10    3.84
  -1  -5   4   17.09    3.14
  -1  -5   4   16.45    3.63
   1  -5  -4   27.20    2.23
   1   5  -4   22.56    3.02
  -1   5   4   24.51    3.30
   1   5  -4   17.67    2.39
   1   5  -4   24.77    2.67
   1   5  -4   17.04    2.50
  -1   5   4   15.75    2.35
  -1   5   4   18.10    2.89
  -1  -5   6  278.73   14.33
   1  -5  -6  262.59   14.19
  -1  -5   6  262.83   15.55
   1  -5  -6  276.13   15.07
   1  -5  -6  271.27   14.32
  -1  -5   6  273.17   14.89
  -1  -5   6  275.92   14.73
  -1  -5   6  258.19   14.67
   1   5  -6  282.62   13.84
  -1   5   6  280.72   14.54
  -1   5   6  265.57   14.19
   1   5  -6  282.65   13.84
   1   5  -6  269.91   13.56
  -1   5   6  268.02   13.60
   1   5  -6  261.48   13.97
   1  -5  -8   15.75    2.90
  -1  -5   8   16.26    4.13
  -1  -5   8   16.16    3.36
  -1  -5   8   21.08    3.87
   1  -5  -8   15.34    3.53
  -1  -5   8   15.74    3.49
   1  -5  -8   13.84    3.25
  -1   5   8   13.33    3.05
   1   5  -8   15.57    2.70
   1   5  -8   16.78    2.73
  -1   5   8   15.95    3.31
  -1   5   8   16.40    2.79
   1   5  -8   20.90    3.24
   1   5  -8   14.47    2.51
   1  -5 -10  260.42   14.25
  -1  -5  10  273.99   15.22
   1  -5 -10  242.85   13.73
   1  -5 -10  255.50   14.35
  -1  -5  10  261.75   14.81
  -1  -5  10  253.44   13.75
  -1  -5  10  269.54   15.00
   1   5 -10  255.16   13.42
  -1   5  10  224.72   14.03
   1   5 -10  242.38   13.35
   1   5 -10  237.02   13.72
   1   5 -10  244.43   13.44
  -1   5  10  256.58   13.70
  -1   5  10  245.29   14.17
   1  -5 -12    0.26    2.29
   1  -5 -12    3.41    2.44
  -1  -5  12    4.20    3.37
   1  -5 -12   10.28    3.29
  -1  -5  12    5.66    3.36
   1   5 -12    3.99    2.38
   1   5 -12    8.35    2.67
  -1   5  12    2.00    2.97
   1   5 -12   -0.83    2.24
  -1  -5  14  133.82   10.42
   1  -5 -14  148.13   10.98
   1  -5 -14  161.99   10.47
  -1  -5  14  179.46   11.63
  -1   5  14  153.19   10.63
   1   5 -14  162.00   10.22
   1   5 -14  148.66   10.46
   1   5 -14  148.41   10.08
   1  -5 -16    1.14    3.37
   1  -5 -16   -0.16    3.02
  -1  -5  16    2.55    3.79
   1   5 -16    4.92    3.15
   1   5 -16    7.48    3.03
  -1   5  16   -3.18    3.36
   1  -5 -18  106.82   10.28
   1  -5 -18   81.54    8.95
  -1  -5  18   64.81    8.24
  -1   5  18  116.13   11.08
   1   5 -18   81.14    7.78
   1  -6  15    5.06    5.07
  -1  -6 -15    8.86    5.27
  -1  -6 -15    2.69    4.31
  -1   6 -15    6.50    4.76
  -1   6 -15    5.88    4.13
   1   6  15    3.73    4.32
   1   6  15    6.10    5.78
  -1  -6 -13   -0.39    3.17
  -1  -6 -13    2.54    3.66
   1  -6  13   -1.45    3.50
  -1   6 -13    3.37    3.29
   1   6  13    3.55    3.23
  -1   6 -13   10.27    3.17
   1   6  13    1.40    3.77
  -1  -6 -11    2.54    3.38
   1  -6  11    5.90    3.73
   1  -6  11    5.40    3.93
  -1  -6 -11    2.63    2.49
  -1  -6 -11    7.00    3.18
   1   6  11    7.21    3.34
   1   6  11   12.09    3.71
  -1   6 -11    3.88    2.53
  -1   6 -11   12.82    3.83
  -1  -6  -9    0.87    2.51
  -1  -6  -9    4.11    2.39
  -1  -6  -9    0.68    2.36
   1  -6   9    5.76    3.80
   1  -6   9    1.25    3.06
   1   6   9    2.09    2.52
   1   6   9    1.69    2.69
  -1   6  -9    6.94    2.76
  -1  -6  -7   13.39    3.30
   1  -6   7   15.14    3.65
   1  -6   7    7.89    2.75
  -1  -6  -7   31.64    5.45
  -1  -6  -7    9.85    2.63
   1  -6   7   24.89    4.48
   1  -6   7   15.26    4.51
  -1  -6  -7   11.98    2.92
   1   6   7    9.49    2.84
  -1   6  -7   14.91    3.02
  -1   6  -7   12.20    3.05
   1   6   7   13.79    2.91
  -1   6  -7   12.82    2.69
   1   6   7   13.98    3.31
   1  -6   5   10.20    2.55
   1  -6   5   11.55    3.02
  -1  -6  -5   17.68    3.07
  -1  -6  -5   14.40    3.54
  -1  -6  -5   10.80    4.02
   1  -6   5   18.23    4.22
  -1  -6  -5   16.83    3.30
   1  -6   5   17.63    4.63
  -1   6  -5   11.76    2.61
   1   6   5   15.50    2.97
   1   6   5   12.15    2.75
  -1   6  -5   15.07    3.22
   1   6   5   10.46    2.77
  -1   6  -5   14.41    2.55
   1  -6   3    5.38    3.17
  -1  -6  -3    6.47    3.47
  -1  -6  -3    7.20    2.06
   1  -6   3    9.01    1.93
   1  -6   3    5.25    2.11
  -1  -6  -3    7.80    2.69
  -1  -6  -3    7.58    3.14
   1  -6   3   12.20    3.89
  -1   6  -3    3.56    1.74
   1   6   3    6.66    2.18
   1   6   3    6.00    2.19
  -1   6  -3    5.75    2.15
   1   6   3    7.61    2.52
  -1   6  -3    8.92    2.59
  -1  -6  -1   10.59    2.09
  -1  -6  -1   22.02    4.56
  -1  -6  -1   13.32    3.38
  -1  -6  -1   12.80    3.78
   1  -6   1   16.34    3.94
   1  -6   1    9.82    2.26
   1  -6   1   11.89    1.92
   1  -6   1   19.02    4.49
   1   6   1    7.83    2.06
   1   6   1   11.69    2.60
  -1   6  -1   18.98    2.64
  -1   6  -1   11.43    2.81
  -1   6  -1   10.48    2.48
   1   6   1   11.99    2.83
   1  -6  -1    9.25    2.23
  -1  -6   1    5.86    3.06
   1  -6  -1    3.32    2.42
   1  -6  -1    6.59    3.33
  -1  -6   1    6.74    3.28
  -1  -6   1    3.88    1.63
   1  -6  -1    5.06    1.63
  -1  -6   1    3.28    3.35
   1   6  -1    8.01    2.51
  -1   6   1    6.28    2.67
   1   6  -1    5.72    2.09
  -1   6   1    4.20    1.99
   1   6  -1    2.53    1.61
  -1   6   1    5.32    1.70
   1   6  -1    1.69    1.63
   1  -6  -3   23.75    4.05
  -1  -6   3   15.23    4.03
  -1  -6   3   21.78    4.44
   1  -6  -3   18.40    4.27
   1  -6  -3   22.11    3.21
  -1  -6   3   19.45    3.01
  -1  -6   3   20.80    4.50
  -1  -6   3   11.80    2.43
   1   6  -3   20.26    2.67
  -1   6   3   24.07    3.09
  -1   6   3   18.34    3.20
   1   6  -3   16.80    3.12
   1   6  -3   20.32    3.04
  -1   6   3   19.21    3.35
   1   6  -3   17.04    2.86
  -1  -6   5   21.57    4.63
  -1  -6   5   16.14    3.27
   1  -6  -5   14.33    3.39
   1  -6  -5   15.35    3.22
   1  -6  -5   13.60    4.05
  -1  -6   5   20.23    3.46
  -1  -6   5   22.19    4.68
  -1   6   5   16.75    2.86
  -1   6   5   13.51    2.92
   1   6  -5   13.13    2.43
   1   6  -5   17.67    3.32
   1   6  -5   19.49    2.77
  -1   6   5   17.49    3.41
   1   6  -5   15.49    2.86
   1  -6  -7    1.88    2.89
  -1  -6   7    5.30    2.80
  -1  -6   7   -2.72    2.26
  -1  -6   7    2.29    3.00
   1  -6  -7    3.02    2.42
  -1  -6   7   10.34    4.10
  -1   6   7    1.59    1.94
  -1   6   7    3.04    2.29
   1   6  -7    4.69    1.70
   1   6  -7    4.19    1.94
  -1   6   7    5.05    2.46
   1   6  -7    1.88    2.19
   1   6  -7    2.45    2.10
  -1  -6   9    7.37    3.19
  -1  -6   9    5.20    3.27
   1  -6  -9    8.81    2.97
  -1  -6   9    5.78    3.74
   1  -6  -9    7.18    3.25
   1   6  -9    7.20    2.19
  -1   6   9    5.57    2.94
   1   6  -9    6.14    2.35
   1   6  -9    7.37    2.77
  -1   6   9   10.63    3.06
   1  -6 -11    3.75    2.92
  -1  -6  11    7.89    4.02
   1  -6 -11    6.52    3.44
   1  -6 -11    6.72    3.03
  -1  -6  11    2.83    3.29
  -1   6  11    7.73    3.22
   1   6 -11    5.54    2.58
   1   6 -11    2.44    2.46
  -1   6  11    0.88    2.91
  -1  -6  13    9.27    4.25
  -1  -6  13   13.64    4.60
   1  -6 -13   13.33    4.27
   1  -6 -13    4.13    2.95
   1  -6 -13    9.12    3.83
  -1   6  13    8.06    3.47
  -1   6  13   10.28    3.97
   1   6 -13    7.73    3.08
   1   6 -13   11.21    3.72
   1  -6 -15    4.16    4.45
   1  -6 -15    7.76    4.46
  -1  -6  15   10.91    5.24
   1   6 -15    9.43    4.59
   1   6 -15    7.89    3.50
  -1   6  15   13.11    4.81
  -1   6  15    6.37    4.47
   1  -6 -17   -1.47    4.64
   1  -6 -17    3.35    5.62
  -1  -6  17    2.71    5.36
  -1   6  17    2.86    4.99
   1   6 -17   -2.34    3.72
  -1   6  17    5.60    5.47
  -1  -7 -14   84.51    9.33
   1  -7  14   92.03   10.22
   1   7  14  105.94   10.12
  -1   7 -14   93.56    9.99
  -1   7 -14   89.01    9.53
  -1  -7 -12    3.41    4.22
   1  -7  12    7.86    5.19
   1  -7  12    0.35    4.56
  -1  -7 -12   -5.22    3.85
   1   7  12    5.57    4.22
  -1   7 -12    0.13    3.77
  -1   7 -12   10.15    4.61
   1   7  12    1.50    4.43
   1  -7  10  108.03   10.43
   1  -7  10  140.71   12.48
  -1  -7 -10  116.52    9.24
  -1  -7 -10  114.83    9.06
  -1   7 -10  109.63    9.00
   1   7  10  114.92    9.20
  -1   7 -10  105.02    8.68
   1   7  10  117.73   10.07
   1  -7   8    3.16    3.08
  -1  -7  -8    8.81    3.12
   1  -7   8    9.36    4.80
  -1  -7  -8    4.39    3.43
   1   7   8    4.20    3.10
   1   7   8    7.33    3.17
  -1   7  -8    8.51    3.30
  -1  -7  -6  159.86   10.12
   1  -7   6  134.71   12.10
  -1  -7  -6  151.51    9.72
   1  -7   6  173.99   11.80
  -1  -7  -6  157.54   10.95
   1  -7   6  158.96   10.41
  -1   7  -6  142.29   10.16
   1   7   6  152.57   10.08
   1   7   6  179.24   10.56
  -1  -7  -4    9.81    2.80
   1  -7   4    5.86    4.15
   1  -7   4   16.18    4.76
  -1  -7  -4   14.90    4.08
   1  -7   4    6.78    2.58
  -1  -7  -4   15.59    3.64
   1   7   4   10.86    3.04
   1   7   4   14.81    3.51
  -1   7  -4    8.78    3.12
  -1   7  -4    9.43    2.40
  -1  -7  -2  161.15   10.67
   1  -7   2  172.40   12.04
  -1  -7  -2  152.93   11.12
   1  -7   2  162.64    9.45
   1  -7   2  158.98   11.86
   1   7   2  166.51    9.37
  -1   7  -2  159.62    9.17
   1   7   2  141.45    9.84
  -1   7  -2  148.99    9.92
   1   7   2  164.95    9.75
   1   7   2  163.76    9.89
   1  -7   0   10.01    3.56
   1  -7   0    8.42    2.17
   1  -7   0    8.15    4.45
  -1  -7   0    2.35    3.23
  -1  -7   0    3.82    3.00
  -1   7   0    4.01    2.67
  -1   7   0    7.69    2.36
   1   7   0    5.00    2.49
   1   7   0    0.06    1.93
   1   7   0    2.22    2.46
   1   7   0    6.90    2.18
  -1  -7   2  200.28   13.53
  -1  -7   2  196.31   13.47
   1  -7  -2  181.76   13.36
   1  -7  -2  190.78   12.73
   1   7  -2  218.42   12.10
  -1   7   2  231.78   11.38
   1   7  -2  191.08   11.45
   1   7  -2  207.56   11.47
  -1   7   2  188.44   11.88
   1  -7  -4    9.09    3.32
  -1  -7   4    2.87    3.78
   1  -7  -4    1.33    2.29
   1  -7  -4    6.69    3.54
  -1  -7   4   11.64    4.51
  -1  -7   4   15.30    3.31
   1   7  -4    4.29    2.39
   1   7  -4    7.66    2.94
  -1   7   4    8.57    2.66
   1   7  -4    4.58    2.24
  -1   7   4    8.80    3.10
  -1  -7   6  180.64   11.59
  -1  -7   6  186.54   13.78
  -1  -7   6  214.30   13.45
   1  -7  -6  185.12   11.42
   1  -7  -6  166.52   12.35
  -1   7   6  183.97   10.79
  -1   7   6  178.22   11.49
   1   7  -6  186.79   10.95
   1   7  -6  200.12   11.56
  -1  -7   8    1.99    3.77
  -1  -7   8    0.27    3.10
   1  -7  -8    6.89    3.24
   1  -7  -8   -3.58    3.19
  -1  -7   8   -1.06    3.42
  -1   7   8    0.55    2.35
   1   7  -8    3.93    2.70
  -1   7   8    2.12    2.90
   1   7  -8    0.31    2.32
  -1  -7  10  100.45    9.54
   1  -7 -10   97.63    9.36
   1  -7 -10   86.86    8.75
  -1  -7  10  113.56   11.23
  -1   7  10  112.89    8.14
   1   7 -10  105.16    8.35
   1   7 -10   95.50    7.52
  -1   7  10   99.71    8.37
  -1  -7  12   10.92    4.97
  -1  -7  12    0.64    4.18
   1  -7 -12    3.52    4.58
   1  -7 -12    5.93    3.54
  -1   7  12    4.97    4.54
   1   7 -12    9.54    3.07
  -1   7  12   -2.43    3.56
   1   7 -12    6.76    3.94
   1  -7 -14   80.24    9.52
  -1  -7  14   88.36   10.10
   1   7 -14   84.95    8.18
   1   7 -14   95.20    9.97
  -1   7  14   65.06    8.95
  -1   7  14   89.39    9.32
  -1  -8 -11    4.34    4.68
   1  -8  11    8.95    6.40
   1  -8  11    5.57    4.87
  -1  -8 -11    8.12    4.80
  -1   8 -11    1.77    4.55
   1   8  11   14.37    5.49
  -1   8 -11    6.10    5.25
   1   8  11    5.96    4.82
  -1  -8  -9   13.09    5.10
   1  -8   9   15.65    7.04
   1  -8   9   18.04    5.30
   1   8   9   12.09    4.76
  -1   8  -9    9.39    4.48
   1   8   9    9.22    5.17
  -1  -8  -7   -0.26    4.15
   1  -8   7    6.34    3.64
   1  -8   7    4.73    5.59
   1   8   7    6.77    4.01
   1   8   7   13.84    4.16
  -1   8  -7    1.73    3.56
   1  -8   5   15.43    6.59
  -1  -8  -5    9.51    4.46
  -1  -8  -5    8.22    3.41
   1  -8   5   13.15    3.51
   1  -8   5    8.34    4.58
   1   8   5    1.27    3.41
  -1   8  -5    7.71    4.02
   1   8   5    7.19    3.56
   1  -8   3   11.77    5.39
   1  -8   3    8.82    3.02
  -1  -8  -3    8.38    4.38
   1  -8   3   12.21    4.90
  -1  -8  -3   12.66    4.00
  -1   8  -3   15.51    3.93
   1   8   3    2.89    3.17
   1   8   3    6.57    3.08
  -1  -8  -1    7.58    3.68
   1  -8   1   10.63    5.30
   1  -8   1    7.21    4.42
  -1  -8  -1   13.51    5.25
  -1   8  -1    4.39    3.29
   1   8   1    4.65    3.33
   1   8   1    5.91    2.75
   1  -8  -1   18.30    5.16
  -1  -8   1   15.22    5.31
   1  -8  -1   -1.87    3.82
  -1  -8   1   10.87    4.36
  -1   8   1    6.25    3.73
   1   8  -1   10.23    3.49
   1   8  -1   12.47    3.29
  -1  -8   3    4.93    3.95
  -1  -8   3    5.76    4.52
   1  -8  -3   11.86    4.21
   1  -8  -3    4.86    4.59
  -1   8   3    8.35    3.60
   1   8  -3    6.61    3.19
  -1   8   3    5.51    3.06
   1   8  -3   10.08    3.23
   1  -8  -5   11.43    5.06
   1  -8  -5    7.95    3.28
  -1  -8   5    4.30    4.95
  -1  -8   5    7.07    4.87
  -1  -8   5    5.98    3.16
   1   8  -5    5.68    3.07
   1   8  -5    4.65    2.85
  -1   8   5    6.77    2.95
  -1   8   5    6.05    3.73
  -1  -8   7   14.30    6.88
  -1  -8   7   15.80    3.90
  -1  -8   7   11.94    5.36
   1  -8  -7   10.68    5.42
   1  -8  -7   12.31    3.87
   1   8  -7    1.37    3.10
  -1   8   7   10.64    3.48
   1   8  -7    9.77    3.53
  -1   8   7   17.44    4.96
  -1  -8   9   -0.64    5.92
   1  -8  -9    3.91    4.71
  -1  -8   9   -1.32    3.49
   1  -8  -9    1.47    4.01
   1   8  -9    6.60    3.13
  -1   8   9   11.18    4.07
  -1   8   9   12.00    5.06
   1   8  -9   10.62    4.35
  -1  -8  11   -1.76    4.21
   1  -8 -11    0.08    4.25
  -1  -8  11    3.87    6.47
   1  -8 -11    6.80    4.73
  -1   8  11    0.31    4.16
  -1   8  11   -4.05    5.15
   1   8 -11    5.64    3.39
   1   8 -11    7.26    4.62
  -1  -9  -4   -0.47    4.30
  -1  -9  -4   12.69    7.16
   1  -9   4   12.47    6.74
   1  -9   4    5.01    8.19
   1   9   4    4.13    3.97
  -1   9  -4    2.87    4.56
   1   9   4    0.45    4.13
   1  -9   2  134.42   13.73
   1  -9   2   71.96   11.11
  -1  -9  -2   88.42    9.90
  -1  -9  -2   55.97   10.41
   1   9   2  103.01    9.89
   1   9   2   99.79    8.74
  -1   9  -2   91.82    9.17
  -1  -9   0   -2.93    4.87
   1  -9   0   -2.18    6.42
   1  -9   0   -5.67    5.03
  -1  -9   0    8.69    7.10
   1   9   0    5.69    4.17
   1   9   0    5.20    3.70
  -1   9   0    0.57    4.44
   1  -9  -2   80.77   11.56
  -1  -9   2   88.33   10.98
  -1  -9   2   71.72   10.70
   1   9  -2   66.27    7.81
   1   9  -2   97.41    8.45
  -1   9   2   98.50    9.52
  -1  -9   4    1.38    6.41
  -1  -9   4    2.99    6.92
   1  -9  -4   10.63    7.52
   1   9  -4   -0.64    3.36
   1   9  -4    2.32    3.96
  -1   9   4   -0.80    4.55
  -1  -9   6   76.17   12.08
   1  -9  -6   94.05   10.65
  -1  -9   6   60.12    9.97
   1   9  -6   69.04    7.37
   1   9  -6   78.06    8.51
  -1   9   6   80.17    9.81
  -2   0 -20   81.74    8.69
   2   0  20  106.60   10.23
  -2   0 -20  106.38    8.43
   2   0  18    4.01    3.40
  -2   0 -18    0.94    2.59
  -2   0 -18    0.73    2.72
  -2   0 -16  146.91    8.64
  -2   0 -16  142.99    9.63
  -2   0 -16  143.42    9.63
   2   0  16  147.49   10.35
   2   0  14    5.68    3.04
   2   0  14   11.19    2.70
  -2   0 -14    4.54    2.30
  -2   0 -14    9.37    3.00
  -2   0 -14    7.81    2.33
   2   0  12  392.04   19.27
  -2   0 -12  395.37   19.74
   2   0  12  383.48   20.06
  -2   0 -12  402.64   19.51
  -2   0 -12  386.65   18.77
   2   0  12  366.71   18.74
  -2   0 -10   20.35    2.69
   2   0  10   13.99    2.35
   2   0  10   15.45    3.17
  -2   0 -10   21.77    3.26
  -2   0 -10   20.42    2.96
   2   0  10   18.22    2.85
   2   0   8  562.09   25.03
  -2   0  -8  520.58   24.09
   2   0   8  535.77   25.37
   2   0   8  529.99   24.68
  -2   0  -8  520.85   25.27
  -2   0  -8  541.91   24.74
  -2   0  -8  541.18   25.04
  -2   0  -6   18.17    2.09
   2   0   6   19.15    2.03
   2   0   6   15.51    2.27
  -2   0  -6   16.64    1.72
   2   0   6   12.83    1.92
  -2   0  -6   17.84    2.20
   2   0   4  723.99   32.40
  -2   0  -4  724.36   32.10
   2   0   4  728.67   32.14
   2   0   4  723.88   32.02
  -2   0  -4  733.39   32.03
  -2   0  -4  679.87   32.08
  -2   0  -4  716.12   32.05
   2   0   4  715.22   32.12
  -2   0  -2  181.96    8.82
  -2   0  -2  194.66    8.96
   2   0   2  184.54    8.89
   2   0   2  191.66    8.88
   2   0   2  187.89    8.52
   2   0   2  186.31    8.78
  -2   0  -2  190.01    8.84
  -2   0  -2  187.27    8.69
   2   0   2  186.65    8.77
  -2   0  -2  184.21    8.99
   2   0   2  184.20    8.75
   2   0   0  867.62   35.44
  -2   0   0  777.68   35.46
   2   0   0  853.05   35.64
   2   0   0  797.74   35.31
  -2   0   0  779.10   35.37
   2   0   0  781.91   35.70
  -2   0   0  774.19   35.73
  -2   0   2   54.20    2.79
   2   0  -2   53.13    3.30
   2   0  -2   55.32    2.87
  -2   0   2   50.43    2.59
   2   0  -2   52.44    2.82
   2   0  -2   54.07    2.73
   2   0  -2   52.58    3.02
   2   0  -4  660.55   31.11
   2   0  -4  719.24   31.03
   2   0  -4  680.73   30.70
   2   0  -4  682.36   31.04
   2   0  -4  724.54   30.70
   2   0  -6   28.59    2.78
   2   0  -6   30.21    2.01
   2   0  -6   28.17    2.33
  -2   0   6   24.61    2.59
   2   0  -6   28.32    2.48
   2   0  -6   33.57    2.33
   2   0  -8  767.97   35.10
   2   0  -8  793.40   34.88
   2   0  -8  759.28   35.36
   2   0  -8  732.78   35.44
   2   0  -8  771.32   34.79
  -2   0   8  827.36   35.45
   2   0 -10   13.79    2.09
   2   0 -10   17.75    2.11
  -2   0  10   13.15    2.45
   2   0 -10   14.21    2.42
   2   0 -10   15.49    2.73
   2   0 -10   15.61    2.69
  -2   0  10   13.63    2.33
  -2   0  10   13.37    2.38
  -2   0  12  354.71   17.32
   2   0 -12  346.46   17.38
  -2   0  12  355.70   16.74
  -2   0  12  342.69   17.49
   2   0 -12  327.47   17.85
   2   0 -12  350.99   16.99
   2   0 -14    7.43    2.42
   2   0 -14    7.55    2.20
  -2   0  14    7.35    2.32
   2   0 -14    4.83    2.52
  -2   0  14   11.29    2.69
   2   0 -16  196.40   11.94
  -2   0  16  207.33   11.97
   2   0 -16  216.78   11.72
   2   0 -16  211.67   12.87
  -2   0  16  203.27   11.61
   2   0 -18    9.51    3.07
   2   0 -18    8.01    3.67
   2   0 -18    8.78    2.81
   2   0 -20  106.38    8.23
   2   0 -20  107.06    9.81
  -2   0  20  104.56   10.26
  -2   0  22    6.00    4.76
   2   0 -22    7.54    4.40
   2   0 -22    2.04    3.61
  -2  -1 -21    2.63    4.21
   2  -1  21    0.26    4.03
  -2  -1 -21   -0.92    3.89
  -2   1 -21    2.70    4.48
   2   1  21    1.50    4.77
  -2   1 -21    2.25    3.58
   2   1  21    5.53    4.21
  -2  -1 -19    1.90    3.33
  -2  -1 -19    3.08    3.54
   2  -1  19    1.01    3.13
   2   1  19   -3.06    3.38
   2   1  19    2.29    2.93
  -2   1 -19    1.02    3.85
  -2   1 -19   -2.18    2.30
  -2  -1 -17    3.65    2.35
   2  -1  17    1.68    2.86
  -2  -1 -17    0.21    2.38
  -2  -1 -17   -1.04    2.37
   2   1  17    0.48    3.02
  -2   1 -17   -1.21    2.39
  -2   1 -17   -0.19    2.83
   2  -1  15   -0.55    2.36
  -2  -1 -15    1.87    2.03
  -2  -1 -15    0.57    2.20
   2  -1  15    0.52    1.92
  -2  -1 -15    0.21    2.10
   2  -1  15    3.17    2.37
  -2   1 -15   -0.87    1.46
  -2   1 -15   -0.38    2.06
  -2   1 -15   -0.68    2.03
   2   1  15   -0.69    2.63
   2  -1  13    1.45    2.12
  -2  -1 -13    0.22    1.69
  -2  -1 -13   -1.38    1.57
  -2  -1 -13    0.78    1.91
   2  -1  13    4.78    2.63
   2  -1  13    2.36    2.18
  -2   1 -13    0.02    1.86
  -2   1 -13    0.28    2.20
  -2   1 -13    1.38    1.61
   2   1  13    0.08    2.60
   2  -1  11    1.79    2.13
   2  -1  11    1.92    1.87
  -2  -1 -11    0.79    1.50
  -2  -1 -11    0.01    1.83
   2  -1  11    2.81    1.95
  -2  -1 -11   -2.55    1.47
   2   1  11    0.80    2.21
   2   1  11    0.73    1.55
  -2   1 -11    1.80    1.83
  -2   1 -11    1.19    1.60
  -2   1 -11   -0.53    1.31
  -2  -1  -9    0.00    1.30
   2  -1   9   -2.53    1.65
  -2  -1  -9    0.28    1.64
  -2  -1  -9   -0.41    1.43
  -2  -1  -9   -0.80    0.87
   2  -1   9    0.81    1.71
   2  -1   9    1.93    1.56
   2   1   9    2.84    1.86
  -2   1  -9   -0.68    0.97
  -2   1  -9   -1.77    1.21
   2   1   9    0.53    1.17
   2   1   9    0.38    1.05
  -2   1  -9   -0.63    1.38
  -2  -1  -7   12.61    1.56
   2  -1   7   11.70    2.18
   2  -1   7   15.82    2.45
  -2  -1  -7   12.28    2.09
  -2  -1  -7   12.73    1.78
  -2  -1  -7   11.52    2.12
   2  -1   7    9.49    1.98
  -2  -1  -7   13.03    2.40
   2   1   7   15.07    2.48
   2   1   7   12.42    1.45
  -2   1  -7   10.32    2.02
  -2   1  -7   12.96    2.17
  -2   1  -7   14.69    1.42
  -2   1  -7   12.99    1.80
  -2  -1  -5   -0.30    0.53
  -2  -1  -5    1.32    1.10
  -2  -1  -5   -0.01    1.13
   2  -1   5    0.73    1.16
   2  -1   5    0.28    0.88
  -2  -1  -5    0.67    1.11
   2  -1   5   -0.04    0.59
  -2  -1  -5    1.12    0.91
   2  -1   5    0.20    0.96
  -2  -1  -5    0.36    0.59
  -2   1  -5   -0.30    0.68
   2   1   5   -0.05    0.58
  -2   1  -5    0.58    0.84
   2   1   5   -0.12    0.91
   2   1   5    0.77    0.92
  -2   1  -5   -0.36    0.94
  -2   1  -5   -0.18    0.59
  -2   1  -5    0.97    1.01
   2  -1   3    3.80    1.01
   2  -1   3    1.54    0.93
  -2  -1  -3    2.06    1.13
   2  -1   3    1.41    0.69
   2  -1   3    2.31    1.02
   2  -1   3    2.18    0.94
  -2  -1  -3    2.12    0.86
  -2  -1  -3    1.17    0.93
  -2  -1  -3    1.98    0.95
  -2  -1  -3    1.33    0.56
  -2  -1  -3    2.60    1.21
   2   1   3    1.43    0.80
  -2   1  -3    2.36    0.90
  -2   1  -3    2.06    0.96
   2   1   3    1.77    0.76
   2   1   3    2.18    0.98
  -2   1  -3    1.24    0.77
  -2   1  -3    1.64    0.77
  -2  -1  -1    1.58    0.93
   2  -1   1    1.80    0.80
   2  -1   1    1.32    1.11
   2  -1   1    1.88    0.68
   2  -1   1    1.30    0.82
   2  -1   1    1.31    0.48
  -2  -1  -1    1.58    0.99
  -2  -1  -1    1.93    1.14
  -2   1  -1    1.86    0.80
  -2   1  -1    0.79    0.73
   2   1   1    1.91    0.64
  -2   1  -1    0.91    0.55
  -2   1  -1    1.37    0.72
   2   1   1    2.74    0.87
   2   1   1    3.11    0.76
   2  -1  -1    0.60    0.50
  -2  -1   1    0.65    1.21
   2  -1  -1   -0.34    0.68
  -2  -1   1    0.51    0.87
   2  -1  -1   -0.18    0.35
   2  -1  -1    0.30    1.18
   2  -1  -1    0.60    0.65
  -2  -1   1   -0.51    0.66
   2   1  -1    0.09    0.18
  -2   1   1    1.24    0.67
   2   1  -1    0.03    0.06
   2   1  -1   -0.02    0.59
  -2   1   1    0.49    0.42
   2   1  -1   -0.34    0.54
   2   1  -1    0.46    0.58
   2  -1  -3   36.40    2.52
  -2  -1   3   37.46    2.71
   2  -1  -3   39.16    2.34
  -2  -1   3   38.22    3.18
   2  -1  -3   38.73    2.46
  -2  -1   3   38.76    2.78
   2  -1  -3   42.13    2.52
   2  -1  -3   40.56    3.07
  -2  -1   3   40.14    2.12
  -2  -1   3   39.91    1.84
   2   1  -3   39.06    2.43
   2   1  -3   36.49    2.65
   2   1  -3   40.85    2.47
   2   1  -3   37.79    2.24
   2   1  -3   35.20    2.32
  -2   1   3   37.30    2.40
  -2  -1   5    0.45    0.85
   2  -1  -5    0.91    1.05
   2  -1  -5    1.66    0.87
  -2  -1   5    0.39    0.52
  -2  -1   5    2.20    1.41
   2  -1  -5    0.88    0.76
  -2  -1   5   -0.71    0.99
   2  -1  -5    1.88    1.23
   2  -1  -5   -0.03    0.71
   2   1  -5    0.95    0.86
  -2   1   5    0.31    0.77
   2   1  -5    0.58    0.82
   2   1  -5    0.58    1.03
   2   1  -5   -0.40    0.73
   2   1  -5    0.69    0.74
  -2  -1   7   -0.26    1.21
  -2  -1   7    1.43    0.85
  -2  -1   7   -0.62    0.62
   2  -1  -7   -0.38    0.85
   2  -1  -7   -1.15    0.86
   2  -1  -7    1.43    1.22
   2  -1  -7    0.21    1.11
  -2  -1   7    0.01    1.28
   2  -1  -7    1.24    0.97
  -2   1   7   -0.69    0.70
   2   1  -7   -0.22    0.92
   2   1  -7    0.86    1.00
   2   1  -7   -0.69    1.15
   2   1  -7   -1.03    0.81
   2   1  -7   -0.06    0.51
   2  -1  -9    2.24    1.54
  -2  -1   9   -0.44    1.56
  -2  -1   9   -0.96    0.65
   2  -1  -9    2.07    1.28
   2  -1  -9    0.58    1.20
   2  -1  -9   -0.26    1.21
  -2  -1   9    1.17    1.58
  -2  -1   9   -0.61    1.28
   2  -1  -9    1.40    1.25
  -2   1   9   -1.15    0.91
   2   1  -9   -0.92    0.72
   2   1  -9   -1.67    1.28
   2   1  -9   -0.90    1.03
   2   1  -9    0.53    1.27
  -2  -1  11   -0.24    1.46
   2  -1 -11    1.14    1.09
   2  -1 -11   -0.74    1.23
   2  -1 -11    1.46    1.70
   2  -1 -11    0.09    1.51
   2  -1 -11   -0.79    1.44
  -2  -1  11   -0.91    1.59
  -2  -1  11   -0.75    1.67
  -2   1  11    0.38    1.17
   2   1 -11   -0.17    1.46
   2   1 -11   -2.33    1.47
  -2   1  11   -2.39    1.15
   2   1 -11    1.90    1.12
   2  -1 -13    5.03    2.46
   2  -1 -13    7.55    2.46
   2  -1 -13    6.66    1.53
  -2  -1  13    6.70    2.44
   2  -1 -13    2.62    2.03
  -2  -1  13    4.57    2.33
  -2  -1  13    7.09    2.55
   2   1 -13    7.14    1.75
  -2   1  13    7.92    2.07
   2   1 -13    4.29    2.07
  -2   1  13    4.21    1.85
   2   1 -13    4.29    2.42
  -2  -1  15   -1.16    1.86
   2  -1 -15   -2.14    1.91
  -2  -1  15    1.83    2.24
   2  -1 -15   -3.20    1.71
   2  -1 -15   -1.12    1.83
  -2   1  15    0.28    1.58
   2   1 -15   -0.03    1.95
   2   1 -15   -1.03    1.81
   2   1 -15   -0.41    1.44
   2  -1 -17   -1.62    2.02
  -2  -1  17   -3.60    2.71
  -2  -1  17   -3.10    2.09
   2  -1 -17   -1.17    2.25
   2  -1 -17    0.80    2.20
   2   1 -17   -1.20    1.95
  -2   1  17    1.70    2.52
   2   1 -17    0.68    2.68
   2  -1 -19   -1.65    2.31
   2  -1 -19   -2.01    1.90
   2  -1 -19    2.24    2.95
  -2  -1  19    4.60    2.94
   2   1 -19   -2.10    2.74
   2   1 -19   -2.54    2.13
  -2   1  19    2.00    3.15
   2  -1 -21    5.88    3.47
   2  -1 -21   -0.81    2.42
   2  -1 -21   -2.63    3.49
  -2  -1  21   -0.05    3.81
   2   1 -21   -0.93    3.12
  -2   1  21    4.28    4.19
   2   1 -21    3.47    4.28
  -2  -2 -20   99.70    9.57
  -2  -2 -20   92.71    9.48
   2  -2  20  109.64   10.05
  -2   2 -20   92.67    9.17
   2   2  20  112.66   11.41
   2   2  20   90.66    9.36
  -2   2 -20   97.88    8.65
  -2  -2 -18    2.08    2.90
  -2  -2 -18    4.24    2.92
   2  -2  18   -0.11    2.52
   2   2  18    4.22    3.73
  -2   2 -18   -0.31    2.64
   2   2  18    1.30    2.88
  -2   2 -18    2.59    3.58
   2  -2  16  172.88   10.65
  -2  -2 -16  161.55   11.11
   2  -2  16  167.54   11.14
  -2  -2 -16  179.25   11.31
  -2   2 -16  198.17   11.64
   2   2  16  194.57   11.87
   2   2  16  147.15   11.71
  -2   2 -16  169.72   10.93
   2  -2  14    8.82    3.01
   2  -2  14    9.71    2.89
   2  -2  14   12.72    3.26
  -2  -2 -14   12.77    3.17
  -2  -2 -14   11.82    3.04
  -2  -2 -14   10.34    2.74
   2   2  14   12.94    3.56
  -2   2 -14   14.52    3.44
  -2   2 -14    6.23    2.79
   2   2  14    8.93    3.44
  -2  -2 -12  254.55   14.19
   2  -2  12  238.95   13.95
  -2  -2 -12  254.48   12.98
   2  -2  12  257.60   13.84
  -2  -2 -12  257.58   13.74
  -2  -2 -12  243.86   13.36
   2  -2  12  266.58   14.08
  -2   2 -12  260.31   12.73
  -2   2 -12  252.57   13.75
   2   2  12  261.18   14.42
  -2   2 -12  236.49   13.69
   2   2  12  248.06   14.57
  -2   2 -12  268.85   13.53
  -2  -2 -10   17.76    3.27
  -2  -2 -10   23.90    3.12
   2  -2  10   20.80    3.32
  -2  -2 -10   27.34    3.40
   2  -2  10   19.67    3.32
   2  -2  10   23.95    3.55
  -2  -2 -10   29.76    3.62
  -2   2 -10   29.73    2.81
   2   2  10   32.98    4.08
  -2   2 -10   22.30    3.27
  -2   2 -10   22.21    3.35
   2   2  10   26.25    4.15
  -2   2 -10   27.21    3.20
   2  -2   8  402.48   20.42
   2  -2   8  423.09   20.06
  -2  -2  -8  415.74   18.92
  -2  -2  -8  413.21   19.13
  -2  -2  -8  432.50   20.17
  -2  -2  -8  421.75   19.91
  -2  -2  -8  404.55   19.79
   2  -2   8  406.85   20.19
  -2  -2  -8  437.10   20.65
  -2   2  -8  428.56   19.95
  -2   2  -8  418.18   20.41
   2   2   8  403.42   20.08
  -2   2  -8  424.64   20.09
  -2   2  -8  417.23   19.28
   2   2   8  402.10   20.17
  -2  -2  -6   41.63    3.09
   2  -2   6   39.52    3.09
  -2  -2  -6   35.50    2.16
   2  -2   6   33.09    3.56
  -2  -2  -6   32.34    3.60
  -2  -2  -6   31.29    3.30
  -2  -2  -6   33.41    3.75
   2  -2   6   40.68    2.64
   2  -2   6   39.15    3.87
  -2  -2  -6   36.05    2.27
   2  -2   6   37.06    3.72
  -2   2  -6   33.46    2.53
   2   2   6   31.66    3.12
  -2   2  -6   37.13    3.22
  -2   2  -6   39.19    3.17
   2   2   6   37.09    3.55
  -2   2  -6   33.63    2.53
   2   2   6   38.05    2.46
   2  -2   4  701.19   30.46
  -2  -2  -4  675.34   30.56
   2  -2   4  690.88   31.06
   2  -2   4  702.14   31.16
   2  -2   4  684.45   30.90
  -2  -2  -4  647.28   31.21
  -2  -2  -4  683.14   31.19
  -2  -2  -4  671.95   31.13
  -2  -2  -4  658.44   30.48
   2  -2   4  674.66   31.54
  -2  -2  -4  676.65   30.08
  -2   2  -4  679.54   30.73
   2   2   4  694.00   30.79
  -2   2  -4  718.23   31.21
   2   2   4  672.92   30.81
   2   2   4  694.24   30.22
  -2   2  -4  677.57   30.49
  -2  -2  -2   24.25    1.60
  -2  -2  -2   25.66    2.66
  -2  -2  -2   30.87    2.99
   2  -2   2   21.62    2.30
  -2  -2  -2   21.96    2.36
  -2  -2  -2   24.09    2.46
   2  -2   2   21.23    2.73
   2  -2   2   22.40    2.94
   2  -2   2   24.10    2.31
   2  -2   2   21.79    1.41
  -2   2  -2   24.36    2.31
   2   2   2   24.47    1.59
   2   2   2   23.83    1.83
  -2   2  -2   24.57    1.89
   2   2   2   23.68    1.93
   2   2   2   22.66    2.13
  -2   2  -2   21.72    1.82
  -2  -2   0  791.34   37.76
  -2  -2   0  821.70   37.21
   2  -2   0  853.76   37.28
  -2  -2   0  823.79   37.78
   2  -2   0  857.13   37.25
  -2  -2   0  821.54   37.33
  -2  -2   0  806.19   37.03
   2  -2   0  844.27   37.34
   2  -2   0  736.75   37.93
   2   2   0  853.61   37.15
  -2   2   0  863.57   37.42
  -2   2   0  852.66   37.06
   2   2   0  850.18   37.12
   2   2   0  846.56   36.88
   2   2   0  867.18   36.96
   2   2   0  852.32   37.01
  -2   2   0  863.99   37.37
   2  -2  -2   32.79    2.27
   2  -2  -2   35.96    2.29
  -2  -2   2   39.27    3.04
  -2  -2   2   38.04    3.58
   2  -2  -2   34.89    2.46
   2  -2  -2   32.17    2.36
   2  -2  -2   41.73    3.95
   2  -2  -2   36.24    2.01
  -2  -2   2   33.31    2.21
  -2  -2   2   34.03    2.67
  -2   2   2   31.53    2.24
  -2   2   2   29.72    2.25
   2   2  -2   33.24    1.84
  -2   2   2   30.34    1.86
  -2   2   2   29.03    2.37
   2   2  -2   34.02    2.47
   2   2  -2   30.80    2.23
   2   2  -2   30.99    2.30
   2   2  -2   33.79    2.32
   2   2  -2   29.44    2.05
  -2  -2   4  682.31   32.17
   2  -2  -4  701.54   31.71
   2  -2  -4  708.81   31.47
  -2  -2   4  696.98   32.52
   2  -2  -4  710.21   31.61
  -2  -2   4  698.26   31.90
   2  -2  -4  698.61   32.49
   2  -2  -4  706.28   31.78
  -2  -2   4  721.88   31.14
   2   2  -4  731.46   31.30
  -2   2   4  695.99   31.86
   2   2  -4  701.57   31.20
   2   2  -4  698.33   31.46
   2   2  -4  678.52   31.98
   2   2  -4  709.26   31.59
   2   2  -4  735.88   31.72
   2  -2  -6   45.62    3.66
  -2  -2   6   49.76    3.91
   2  -2  -6   40.41    3.37
  -2  -2   6   45.03    3.14
   2  -2  -6   42.08    3.03
  -2  -2   6   34.16    3.85
  -2  -2   6   47.46    4.53
  -2  -2   6   37.02    2.58
   2  -2  -6   41.75    2.85
   2  -2  -6   40.23    3.13
   2   2  -6   42.61    3.00
   2   2  -6   45.14    3.81
   2   2  -6   44.99    3.09
   2   2  -6   42.90    2.97
  -2   2   6   43.79    3.30
   2   2  -6   40.91    2.87
   2  -2  -8  447.03   20.92
  -2  -2   8  425.79   21.35
  -2  -2   8  442.45   20.01
   2  -2  -8  437.95   20.75
  -2  -2   8  453.77   21.24
   2  -2  -8  456.30   21.24
   2  -2  -8  435.48   20.62
  -2  -2   8  419.65   21.18
   2   2  -8  444.68   20.76
   2   2  -8  448.73   20.69
   2   2  -8  440.13   20.49
  -2   2   8  440.82   20.21
   2   2  -8  411.76   19.45
   2   2  -8  436.35   21.39
   2  -2 -10   28.56    3.20
   2  -2 -10   29.86    3.51
   2  -2 -10   24.14    3.40
  -2  -2  10   32.36    4.17
  -2  -2  10   30.16    3.65
   2  -2 -10   24.12    3.58
   2  -2 -10   33.61    3.57
  -2  -2  10   32.32    4.04
   2   2 -10   27.91    3.30
   2   2 -10   28.65    3.51
  -2   2  10   27.23    2.78
   2   2 -10   31.17    3.70
   2  -2 -12  338.58   15.77
   2  -2 -12  320.18   16.41
  -2  -2  12  308.17   16.09
  -2  -2  12  301.88   16.69
   2  -2 -12  301.86   16.31
  -2  -2  12  293.65   16.76
   2  -2 -12  340.63   17.06
  -2   2  12  325.90   15.70
   2   2 -12  341.90   16.17
   2   2 -12  304.21   16.56
   2  -2 -14    9.67    2.78
  -2  -2  14    6.90    2.87
   2  -2 -14   10.21    2.69
   2  -2 -14   12.14    2.89
  -2  -2  14    6.13    2.73
   2   2 -14    4.66    2.67
   2   2 -14    2.81    1.91
  -2   2  14    5.51    2.83
   2  -2 -16  219.26   12.66
   2  -2 -16  214.84   12.37
  -2  -2  16  212.92   12.73
   2  -2 -16  196.21   12.88
   2   2 -16  190.54   12.75
   2   2 -16  205.43   12.02
  -2   2  16  222.90   13.03
  -2  -2  18    0.52    2.86
   2  -2 -18    3.69    2.68
   2  -2 -18    1.96    2.26
   2  -2 -18    5.68    3.19
  -2   2  18    6.24    3.42
   2   2 -18   -2.37    2.50
   2   2 -18    1.07    2.51
   2  -2 -20  117.49    9.44
   2  -2 -20  119.38    8.99
  -2  -2  20  107.27   10.00
  -2   2  20  119.01   10.68
   2   2 -20  144.02    9.27
   2   2 -20  131.74   10.29
   2  -2 -22   -2.55    3.99
   2  -2 -22    2.02    3.39
  -2  -2  22    5.39    4.64
  -2   2  22    1.40    4.30
   2   2 -22    2.33    4.56
   2   2 -22    3.30    3.86
   2  -3  19   -3.66    2.88
  -2  -3 -19    4.62    4.23
   2  -3  19    0.61    5.21
  -2  -3 -19   -4.25    3.48
   2   3  19   -1.61    4.23
  -2   3 -19   -6.85    3.91
   2   3  19    3.56    5.19
  -2  -3 -17    1.77    2.65
  -2  -3 -17    3.39    3.22
   2  -3  17    0.29    2.72
   2  -3  17   -0.96    2.55
  -2   3 -17    1.38    2.58
   2   3  17   -1.12    3.71
   2   3  17    2.20    3.11
  -2   3 -17    3.20    3.04
  -2  -3 -15    6.38    3.04
   2  -3  15    2.36    2.59
   2  -3  15    3.13    2.96
  -2  -3 -15    2.62    2.59
   2   3  15    2.90    2.93
  -2   3 -15    7.09    2.75
  -2   3 -15    7.96    3.03
   2   3  15    5.74    4.06
   2  -3  13    1.58    2.20
   2  -3  13   -1.19    2.20
  -2  -3 -13    2.39    1.92
  -2  -3 -13    2.15    2.54
  -2  -3 -13    2.46    2.43
   2  -3  13   -1.46    2.34
   2   3  13   -0.67    2.80
  -2   3 -13    0.60    1.90
  -2   3 -13    0.59    2.14
   2   3  13   -1.46    2.45
  -2  -3 -11    0.79    2.22
  -2  -3 -11   -2.26    1.64
   2  -3  11   -0.61    1.92
  -2  -3 -11    1.53    1.81
   2  -3  11    0.23    1.84
  -2  -3 -11    4.67    2.31
   2  -3  11   -1.37    2.22
  -2   3 -11    0.18    2.05
   2   3  11   -3.81    2.03
  -2   3 -11    2.29    1.93
   2   3  11    1.30    2.21
  -2   3 -11    1.37    1.18
  -2  -3  -9    4.82    2.31
   2  -3   9    0.26    1.80
  -2  -3  -9    6.12    1.90
  -2  -3  -9   10.02    2.57
   2  -3   9    5.56    1.94
   2  -3   9    2.88    2.17
  -2  -3  -9    3.79    1.45
  -2  -3  -9    2.42    1.90
   2  -3   9   -0.17    2.05
  -2   3  -9    3.66    1.28
   2   3   9    8.09    2.51
  -2   3  -9    2.84    1.89
  -2   3  -9    5.56    1.92
   2   3   9    5.25    2.10
  -2   3  -9    2.07    1.72
  -2  -3  -7    2.45    1.86
   2  -3   7    3.76    2.00
  -2  -3  -7    3.45    1.92
   2  -3   7    8.69    2.44
   2  -3   7    5.62    1.51
   2  -3   7    4.74    2.18
  -2  -3  -7    4.64    1.59
  -2  -3  -7    1.00    1.67
  -2  -3  -7    5.87    1.10
   2  -3   7    5.84    1.60
  -2  -3  -7    3.79    1.43
  -2   3  -7    7.09    1.40
  -2   3  -7    2.64    1.56
  -2   3  -7    2.83    1.52
   2   3   7    8.48    2.03
   2   3   7    3.70    1.76
  -2  -3  -5   13.60    2.58
   2  -3   5   14.03    2.83
  -2  -3  -5   13.54    1.77
  -2  -3  -5   12.75    2.59
  -2  -3  -5   13.97    1.85
  -2  -3  -5   12.02    2.24
   2  -3   5   14.72    2.50
   2  -3   5   15.01    1.74
   2  -3   5   15.40    2.41
   2  -3   5   15.56    2.51
   2   3   5   12.51    2.14
  -2   3  -5   14.42    1.78
  -2   3  -5   13.25    2.03
   2   3   5   13.83    2.14
  -2   3  -5    8.36    1.94
   2  -3   3    0.84    0.47
  -2  -3  -3    1.17    0.62
  -2  -3  -3    0.25    1.33
   2  -3   3    1.43    1.76
  -2  -3  -3    0.92    1.05
   2  -3   3    1.00    1.21
   2  -3   3    2.94    1.91
  -2  -3  -3    2.00    0.71
  -2  -3  -3    0.86    1.15
  -2  -3  -3    0.41    0.79
  -2  -3  -3    1.07    1.31
   2  -3   3    1.34    1.14
  -2   3  -3    1.46    1.17
   2   3   3    2.44    1.14
  -2   3  -3    1.07    0.90
   2   3   3    1.55    0.96
  -2   3  -3    0.93    0.71
  -2   3  -3    1.69    1.16
   2   3   3    2.29    1.03
   2   3   3    1.68    1.14
   2  -3   1    4.02    1.14
   2  -3   1    3.55    1.14
  -2  -3  -1    2.34    1.35
  -2  -3  -1    2.64    1.06
  -2  -3  -1    2.53    1.09
  -2  -3  -1    2.32    1.47
   2  -3   1    2.01    1.19
   2  -3   1    1.75    2.05
  -2  -3  -1    2.26    1.63
   2  -3   1    3.88    1.95
  -2  -3  -1    3.18    0.97
  -2   3  -1    2.96    0.68
   2   3   1    1.76    0.95
   2   3   1    2.18    0.95
  -2   3  -1    2.26    1.08
   2   3   1    1.00    1.01
  -2   3  -1    3.83    1.29
   2   3   1    3.59    0.84
   2   3   1    2.48    0.90
  -2  -3   1   10.30    1.87
   2  -3  -1   10.78    1.67
  -2  -3   1   13.52    2.53
  -2  -3   1   11.63    2.42
   2  -3  -1    7.46    2.38
  -2  -3   1   11.41    1.12
   2  -3  -1   13.08    1.60
   2  -3  -1   13.29    1.78
   2  -3  -1   12.10    2.32
  -2  -3   1   12.39    1.65
  -2  -3   1    9.17    1.89
  -2   3   1   11.80    1.67
   2   3  -1   10.24    1.59
   2   3  -1   12.50    1.33
  -2   3   1   12.65    1.21
   2   3  -1   13.00    1.60
   2   3  -1   13.42    1.72
   2   3  -1    9.20    1.42
  -2   3   1    9.14    1.61
   2  -3  -3    8.84    2.50
   2  -3  -3    7.48    1.24
  -2  -3   3    6.93    1.97
  -2  -3   3    6.94    1.02
  -2  -3   3    7.78    2.00
   2  -3  -3    6.64    1.49
  -2  -3   3    5.51    2.07
   2  -3  -3    5.17    1.05
  -2  -3   3    6.80    1.82
   2   3  -3    5.77    1.27
  -2   3   3    6.14    1.46
  -2   3   3    6.63    1.04
   2   3  -3    6.23    1.25
   2   3  -3    5.09    0.96
   2   3  -3    6.49    1.26
   2   3  -3    8.05    1.40
  -2   3   3    4.93    1.22
   2   3  -3    4.75    1.56
  -2   3   3    7.92    1.59
   2  -3  -5   14.95    2.19
  -2  -3   5   12.78    2.88
  -2  -3   5   19.71    3.02
   2  -3  -5   12.65    1.51
  -2  -3   5   17.24    2.51
   2  -3  -5   12.99    1.98
  -2  -3   5   10.21    2.41
   2  -3  -5   14.51    2.82
  -2  -3   5   15.20    1.57
  -2   3   5   13.03    1.59
  -2   3   5    9.07    1.89
  -2   3   5   12.97    1.69
   2   3  -5   13.18    1.92
  -2   3   5   13.02    2.01
   2   3  -5   14.14    1.56
  -2   3   5   12.42    1.53
   2   3  -5    7.89    1.55
   2   3  -5   12.83    1.86
   2  -3  -7   -0.10    1.17
   2  -3  -7    0.98    0.89
  -2  -3   7    2.57    1.39
  -2  -3   7    1.85    2.09
  -2  -3   7    0.60    1.76
   2  -3  -7    2.72    1.93
   2  -3  -7    0.16    1.17
  -2  -3   7   -0.92    1.37
  -2   3   7    2.05    1.34
   2   3  -7    1.14    0.96
   2   3  -7    0.08    1.09
   2   3  -7    0.86    1.17
   2   3  -7    1.64    1.29
  -2   3   7    3.24    1.56
   2   3  -7    1.65    1.13
  -2   3   7   -0.02    1.12
   2  -3  -9    2.82    1.23
   2  -3  -9    2.77    1.71
   2  -3  -9    2.64    1.76
   2  -3  -9    2.60    1.63
  -2  -3   9    3.84    2.20
  -2  -3   9    1.22    2.29
  -2  -3   9   -2.81    1.60
   2  -3  -9    0.52    1.60
  -2   3   9   -1.36    1.45
  -2   3   9    1.40    1.07
   2   3  -9   -0.05    1.16
   2   3  -9    1.15    1.42
  -2   3   9    2.98    1.68
   2   3  -9    1.25    1.54
   2  -3 -11    3.50    1.93
  -2  -3  11    6.65    2.96
  -2  -3  11    8.77    2.80
   2  -3 -11    6.57    2.41
   2  -3 -11    4.28    1.67
   2  -3 -11    2.61    1.88
  -2  -3  11    5.36    2.46
   2  -3 -11    6.12    2.28
   2   3 -11    0.58    1.87
  -2   3  11    7.35    2.34
   2   3 -11   11.73    2.44
   2   3 -11    3.12    1.89
  -2   3  11    0.77    1.99
  -2  -3  13    5.31    3.04
   2  -3 -13    7.19    2.13
  -2  -3  13    0.27    2.22
   2  -3 -13    0.86    2.00
   2  -3 -13    1.42    2.00
  -2  -3  13    4.84    2.56
   2   3 -13    1.27    1.81
   2   3 -13    3.95    2.17
  -2   3  13    3.01    2.14
   2   3 -13    3.50    2.18
  -2   3  13    7.61    2.66
   2  -3 -15    0.66    2.33
   2  -3 -15    1.35    2.34
  -2  -3  15    5.37    2.86
   2   3 -15    6.30    2.55
  -2   3  15    3.60    2.87
   2   3 -15    7.57    3.10
  -2  -3  17   -0.19    2.96
   2  -3 -17   -4.66    2.10
   2  -3 -17    1.24    2.52
   2   3 -17   -1.79    2.75
  -2   3  17    5.58    3.29
   2   3 -17   -0.16    2.20
  -2  -3  19    0.31    3.13
   2  -3 -19   -1.62    2.77
   2  -3 -19   -1.03    3.33
  -2   3  19    4.88    4.03
  -2   3  19    3.39    3.46
   2   3 -19   -4.56    3.10
   2   3 -19    2.50    2.73
  -2  -3  21   -0.96    3.67
   2  -3 -21   -3.09    4.23
   2  -3 -21   -0.32    3.53
   2   3 -21   -0.34    3.15
  -2   3  21   -1.30    4.70
  -2   3  21    2.95    4.31
   2   3 -21   -3.43    3.80
   2  -4  18    0.76    3.64
  -2  -4 -18   -0.89    4.11
  -2  -4 -18    1.19    4.01
   2   4  18    7.74    5.54
  -2   4 -18    0.60    4.94
   2   4  18    2.06    4.53
  -2  -4 -16  137.54   10.13
  -2  -4 -16  154.26   11.00
   2  -4  16  156.12   10.60
   2   4  16  139.82   11.02
   2   4  16  138.88   12.34
  -2   4 -16  140.86   10.39
   2  -4  14    1.26    2.74
  -2  -4 -14    2.10    2.83
  -2  -4 -14    8.63    3.03
  -2   4 -14   13.81    3.70
  -2   4 -14    2.59    2.68
   2   4  14    3.39    3.54
  -2   4 -14    3.83    2.70
   2   4  14    2.33    3.53
   2  -4  12  203.07   12.48
   2  -4  12  178.97   11.52
  -2  -4 -12  186.01   10.88
  -2  -4 -12  193.79   11.58
  -2  -4 -12  166.81   10.66
   2   4  12  183.98   11.55
   2   4  12  163.49   11.29
  -2   4 -12  164.94   10.70
  -2   4 -12  176.15   11.29
  -2  -4 -10    6.46    2.49
   2  -4  10    9.10    3.17
  -2  -4 -10    5.65    2.83
  -2  -4 -10   10.49    2.42
  -2  -4 -10   12.51    2.71
   2  -4  10    7.39    2.82
   2  -4  10    4.16    2.75
   2  -4  10    4.98    2.99
  -2   4 -10    7.35    2.47
   2   4  10    9.11    2.68
  -2   4 -10    5.21    2.48
   2   4  10    7.16    2.67
  -2   4 -10    6.58    2.43
  -2  -4  -8  337.13   17.21
  -2  -4  -8  331.09   16.37
   2  -4   8  329.91   17.41
   2  -4   8  310.38   17.02
   2  -4   8  328.25   17.19
  -2  -4  -8  322.02   17.18
  -2  -4  -8  323.62   16.12
  -2   4  -8  350.54   16.85
  -2   4  -8  326.22   17.06
   2   4   8  317.32   16.55
  -2   4  -8  332.55   15.49
   2   4   8  319.24   16.67
   2  -4   6   35.72    4.13
  -2  -4  -6   17.66    3.50
  -2  -4  -6   24.09    2.74
   2  -4   6   23.97    3.38
   2  -4   6   25.23    3.63
  -2  -4  -6   29.93    3.50
   2  -4   6   33.76    4.54
  -2  -4  -6   23.26    3.27
  -2  -4  -6   27.81    2.86
   2   4   6   29.82    3.35
  -2   4  -6   27.65    2.62
  -2   4  -6   24.74    3.23
   2   4   6   32.51    3.52
  -2   4  -6   30.36    3.57
   2   4   6   19.18    2.95
   2   4   6   24.48    3.00
  -2  -4  -4  398.84   20.08
   2  -4   4  371.90   19.11
   2  -4   4  394.29   19.11
   2  -4   4  384.45   19.66
  -2  -4  -4  383.35   18.92
  -2  -4  -4  385.68   19.21
  -2  -4  -4  394.47   18.93
  -2  -4  -4  391.96   18.43
   2  -4   4  385.20   20.10
   2   4   4  404.99   18.93
   2   4   4  424.45   18.78
  -2   4  -4  407.83   18.35
  -2   4  -4  392.16   18.22
   2   4   4  363.83   18.80
  -2   4  -4  402.24   18.96
   2   4   4  419.28   19.03
  -2   4  -4  400.02   19.26
   2  -4   2   17.83    3.39
  -2  -4  -2   17.78    2.79
   2  -4   2   13.51    2.39
  -2  -4  -2   15.75    3.26
  -2  -4  -2   19.11    1.60
  -2  -4  -2   16.84    2.15
   2  -4   2   15.72    3.38
   2  -4   2   13.47    2.12
  -2  -4  -2   20.72    1.91
  -2   4  -2   14.83    2.28
  -2   4  -2   17.99    1.84
  -2   4  -2   21.42    2.71
   2   4   2   13.47    2.19
   2   4   2   14.76    2.03
   2   4   2   17.27    2.36
   2   4   2   13.95    2.06
   2  -4   0  401.30   21.20
   2  -4   0  431.50   19.74
  -2  -4   0  435.09   19.94
  -2  -4   0  424.17   19.42
  -2  -4   0  399.72   21.21
  -2  -4   0  413.46   20.82
   2  -4   0  428.42   20.00
   2  -4   0  409.75   21.38
  -2  -4   0  449.76   19.95
   2   4   0  424.04   19.93
  -2   4   0  435.92   19.35
   2   4   0  444.96   19.78
   2   4   0  441.01   19.76
  -2   4   0  430.80   20.09
   2   4   0  412.79   19.94
  -2   4   0  417.49   20.36
  -2  -4   2   37.63    4.68
   2  -4  -2   45.78    4.75
  -2  -4   2   33.96    3.60
  -2  -4   2   43.90    4.83
  -2  -4   2   44.92    4.22
   2  -4  -2   38.66    2.90
   2  -4  -2   37.28    4.80
   2  -4  -2   41.42    2.75
   2  -4  -2   37.34    3.56
   2   4  -2   41.32    2.98
  -2   4   2   32.11    3.45
   2   4  -2   38.19    2.77
  -2   4   2   37.74    2.60
   2   4  -2   40.81    3.20
  -2   4   2   32.38    3.33
   2   4  -2   38.77    3.04
   2   4  -2   38.69    3.04
   2  -4  -4  483.39   21.49
  -2  -4   4  466.96   22.95
  -2  -4   4  467.41   22.98
   2  -4  -4  457.43   23.49
   2  -4  -4  477.48   22.47
  -2  -4   4  441.51   23.45
  -2  -4   4  488.03   23.13
  -2   4   4  480.78   21.67
  -2   4   4  474.17   22.30
   2   4  -4  477.20   21.72
   2   4  -4  472.86   22.05
   2   4  -4  472.50   22.11
  -2   4   4  467.65   22.62
   2   4  -4  485.84   22.13
   2  -4  -6   15.51    2.62
  -2  -4   6   20.95    3.58
   2  -4  -6   16.62    2.51
  -2  -4   6   16.72    3.16
   2  -4  -6   17.65    1.83
  -2  -4   6   16.82    3.68
  -2  -4   6   17.67    2.93
   2  -4  -6   10.73    3.05
   2   4  -6   12.07    2.04
   2   4  -6   13.95    2.31
  -2   4   6   14.34    2.09
   2   4  -6   15.50    1.89
   2   4  -6   12.44    2.20
  -2   4   6   10.44    2.26
  -2   4   6   15.43    2.64
  -2  -4   8  319.06   15.35
   2  -4  -8  289.35   15.50
  -2  -4   8  323.65   16.94
  -2  -4   8  326.07   16.69
   2  -4  -8  279.06   15.81
   2  -4  -8  325.52   16.43
  -2  -4   8  301.78   16.60
   2   4  -8  316.93   15.51
  -2   4   8  296.17   15.67
   2   4  -8  314.70   15.12
   2   4  -8  291.48   15.34
  -2   4   8  293.56   15.19
   2   4  -8  313.45   15.12
   2   4  -8  333.76   15.56
  -2   4   8  313.46   16.14
   2  -4 -10   11.25    2.71
  -2  -4  10    9.91    3.00
  -2  -4  10   13.59    3.22
  -2  -4  10   10.52    3.31
   2  -4 -10    8.16    2.49
   2  -4 -10   11.87    2.86
   2   4 -10   10.29    2.31
  -2   4  10   11.60    2.57
  -2   4  10    5.06    2.04
   2   4 -10    9.83    2.40
   2   4 -10    6.91    2.23
  -2   4  10   12.92    2.86
  -2  -4  12  244.24   14.48
   2  -4 -12  235.54   14.07
  -2  -4  12  253.31   14.54
   2  -4 -12  274.60   13.77
   2  -4 -12  244.80   13.79
  -2  -4  12  255.37   14.38
  -2   4  12  243.97   13.69
   2   4 -12  230.82   13.61
  -2   4  12  239.39   13.28
   2   4 -12  259.41   13.39
  -2   4  12  246.12   14.27
   2   4 -12  239.82   13.66
  -2  -4  14   14.47    3.76
  -2  -4  14    5.38    3.55
   2  -4 -14    5.26    2.94
   2  -4 -14    8.82    2.64
   2  -4 -14    5.82    2.87
   2   4 -14    9.53    3.30
  -2   4  14   12.51    3.09
   2   4 -14    5.09    2.76
   2   4 -14    4.24    2.04
  -2   4  14   10.22    3.22
   2  -4 -16  114.15    9.02
   2  -4 -16  141.73    9.91
  -2  -4  16  136.57   10.15
   2   4 -16  107.95    9.08
  -2   4  16  125.52    9.64
  -2   4  16  135.09    9.15
   2   4 -16  121.43    8.54
  -2  -4  18    2.36    3.74
   2  -4 -18    4.57    3.96
   2  -4 -18    4.86    3.44
   2   4 -18   -2.70    2.32
  -2   4  18    1.17    2.97
  -2   4  18    2.37    3.93
   2   4 -18    4.48    3.68
   2  -4 -20   82.34    9.56
  -2  -4  20   69.38    8.88
   2  -4 -20   88.18    9.02
   2   4 -20   84.30    9.16
  -2   4  20   79.05    9.11
  -2  -5 -17   -4.46    3.97
  -2  -5 -17    2.48    5.15
   2  -5  17   -1.31    4.07
   2   5  17    0.96    4.61
   2   5  17   -5.08    5.24
  -2   5 -17   -2.66    3.99
   2  -5  15    1.59    4.04
  -2  -5 -15   -0.39    3.15
  -2  -5 -15    2.38    4.31
  -2   5 -15    4.55    4.00
  -2   5 -15   -1.70    3.27
   2   5  15    3.79    4.55
   2   5  15   -4.12    3.35
  -2  -5 -13    6.05    3.34
  -2  -5 -13    5.43    3.10
   2  -5  13    7.23    3.75
  -2   5 -13    3.76    3.01
   2   5  13    4.75    3.15
  -2   5 -13    2.63    2.50
   2   5  13    0.47    3.38
   2   5  13    6.08    3.59
   2  -5  11    7.62    3.36
  -2  -5 -11   10.04    3.03
  -2  -5 -11    9.42    2.96
   2  -5  11    7.32    3.66
  -2  -5 -11    5.84    3.25
  -2  -5 -11    6.18    3.18
  -2   5 -11    8.60    2.82
   2   5  11    9.11    3.46
  -2   5 -11    8.62    3.31
   2   5  11    7.55    3.04
   2   5  11    9.01    3.15
   2  -5   9    7.51    3.07
  -2  -5  -9    2.73    2.21
   2  -5   9    3.87    3.31
  -2  -5  -9    7.30    2.61
  -2  -5  -9    5.10    2.67
  -2  -5  -9    2.44    2.77
   2  -5   9    3.46    2.28
  -2   5  -9   11.04    2.73
   2   5   9    9.00    2.95
   2   5   9    4.71    2.09
  -2   5  -9    8.00    2.96
   2   5   9    9.25    2.62
   2   5   9    9.39    2.91
  -2  -5  -7    3.96    1.73
  -2  -5  -7    3.79    2.34
   2  -5   7    2.27    2.24
  -2  -5  -7    2.79    1.75
   2  -5   7    9.05    2.85
  -2  -5  -7    1.48    2.77
  -2  -5  -7    3.15    2.04
   2  -5   7    2.85    2.03
   2  -5   7    4.28    3.25
  -2   5  -7    1.34    1.60
  -2   5  -7    2.31    1.95
   2   5   7    2.51    2.01
  -2   5  -7    2.60    1.39
   2   5   7    5.47    1.91
   2   5   7    2.69    2.06
   2   5   7    3.20    1.79
  -2  -5  -5    3.69    2.98
   2  -5   5    2.58    2.03
  -2  -5  -5    8.18    2.17
  -2  -5  -5    6.73    1.97
   2  -5   5    9.55    3.19
  -2  -5  -5    6.42    2.41
   2  -5   5    9.34    3.32
   2  -5   5    6.90    2.03
   2   5   5    8.75    2.30
  -2   5  -5    8.80    2.31
  -2   5  -5    9.09    2.44
  -2   5  -5    3.69    2.54
   2   5   5    5.51    1.87
   2   5   5    3.44    1.78
  -2   5  -5    2.46    1.33
   2   5   5    6.32    2.13
  -2  -5  -3   13.93    2.25
  -2  -5  -3   10.99    2.85
   2  -5   3   10.34    2.22
   2  -5   3   12.87    2.26
  -2  -5  -3   10.24    3.49
  -2  -5  -3   14.54    2.84
   2  -5   3   17.65    4.01
   2  -5   3    7.06    3.07
   2  -5   3   13.78    2.84
   2   5   3   11.10    2.14
   2   5   3   12.19    1.99
   2   5   3    8.91    2.21
   2   5   3   10.10    2.21
  -2   5  -3   13.45    2.59
  -2   5  -3   13.34    1.87
  -2   5  -3   10.27    2.36
  -2  -5  -1   14.71    2.00
  -2  -5  -1   15.81    3.31
   2  -5   1   16.20    2.59
  -2  -5  -1   11.70    2.90
   2  -5   1   12.38    3.61
   2  -5   1   11.57    3.50
  -2  -5  -1   11.00    2.35
   2  -5   1   16.49    2.19
  -2  -5  -1   17.76    4.09
  -2   5  -1   13.05    2.45
   2   5   1   17.08    2.26
   2   5   1   21.90    3.01
  -2   5  -1   14.44    1.90
   2   5   1   19.00    2.34
   2   5   1   14.32    2.48
  -2   5  -1   12.02    2.54
   2  -5  -1    5.17    2.60
   2  -5  -1   10.27    1.67
  -2  -5   1    7.56    3.65
   2  -5  -1    4.85    1.83
  -2  -5   1    4.30    2.44
  -2  -5   1   10.39    1.86
  -2  -5   1   11.17    2.17
   2  -5  -1    3.31    3.18
   2  -5  -1   10.10    1.98
  -2   5   1   10.25    1.65
  -2   5   1    9.46    2.27
   2   5  -1   10.83    1.94
   2   5  -1    9.33    2.12
   2   5  -1   11.62    2.15
   2   5  -1   11.09    1.84
   2   5  -1    4.65    1.78
  -2   5   1    7.78    2.03
   2  -5  -3    5.00    2.03
  -2  -5   3    2.56    1.87
  -2  -5   3    1.40    2.64
  -2  -5   3    3.13    1.88
   2  -5  -3    6.44    2.52
  -2  -5   3    6.94    3.09
   2  -5  -3    2.34    2.76
   2  -5  -3    3.74    1.28
  -2   5   3    2.79    1.83
   2   5  -3    3.68    1.42
  -2   5   3    7.03    2.03
   2   5  -3    4.56    1.41
   2   5  -3    2.54    1.58
   2   5  -3    6.34    1.86
  -2   5   3    5.23    1.42
  -2  -5   5   10.40    3.04
   2  -5  -5    4.01    2.74
   2  -5  -5    7.65    2.44
  -2  -5   5    2.97    2.16
  -2  -5   5    7.69    2.70
  -2  -5   5   14.18    3.82
   2   5  -5    7.94    1.60
   2   5  -5    6.33    1.77
  -2   5   5    8.58    2.33
   2   5  -5   10.11    2.32
  -2   5   5    8.18    2.24
   2   5  -5    3.17    1.69
  -2   5   5    7.72    1.91
   2  -5  -7   12.72    3.52
  -2  -5   7    9.18    3.12
   2  -5  -7    7.46    2.54
  -2  -5   7   11.80    3.18
  -2  -5   7   10.98    3.89
  -2  -5   7   11.83    2.85
   2   5  -7   11.33    1.93
   2   5  -7   11.90    2.51
  -2   5   7   16.01    3.07
  -2   5   7   12.24    2.80
  -2   5   7   12.04    2.38
   2   5  -7   10.74    2.26
   2   5  -7   10.69    2.31
   2  -5  -9   11.08    3.03
  -2  -5   9    9.82    3.60
  -2  -5   9   10.54    3.33
  -2  -5   9   11.81    3.58
   2  -5  -9   12.88    3.31
   2  -5  -9    9.21    2.68
   2   5  -9   14.44    2.87
   2   5  -9    5.01    1.91
   2   5  -9    6.82    1.99
  -2   5   9    8.77    2.68
   2   5  -9    9.47    2.46
  -2   5   9   11.44    2.65
   2   5  -9    9.74    2.72
  -2   5   9    9.35    2.83
   2  -5 -11    7.28    2.97
  -2  -5  11    2.92    3.32
  -2  -5  11    4.39    2.99
   2  -5 -11    4.57    2.81
  -2  -5  11    4.32    3.14
   2  -5 -11    0.97    2.26
  -2  -5  11    1.70    2.66
   2   5 -11    0.64    1.69
   2   5 -11    3.57    2.17
  -2   5  11    4.96    2.71
   2   5 -11    3.52    2.23
  -2   5  11    5.79    2.66
   2  -5 -13   -0.86    2.32
  -2  -5  13   -3.21    3.00
   2  -5 -13    3.57    2.91
  -2  -5  13   -0.25    2.92
   2  -5 -13    3.26    2.65
  -2   5  13   -1.22    2.59
   2   5 -13   -3.18    1.98
  -2   5  13   -3.56    2.58
   2   5 -13    6.40    2.73
   2   5 -13   -1.11    2.40
   2  -5 -15    4.72    3.14
  -2  -5  15    2.39    3.62
   2  -5 -15    0.65    3.11
  -2  -5  15    2.21    3.37
   2   5 -15   11.72    3.74
   2   5 -15    3.03    2.88
  -2   5  15    0.99    3.15
   2   5 -15    4.81    2.68
  -2  -5  17   -1.75    4.12
   2  -5 -17    5.37    4.58
   2  -5 -17    1.22    4.02
   2   5 -17   -2.43    3.33
  -2   5  17    1.28    3.80
   2   5 -17    2.75    2.73
   2  -5 -19   -0.75    4.69
  -2  -5  19   -5.23    4.11
   2  -5 -19   -3.43    5.20
   2   5 -19   -2.68    3.48
  -2   5  19    6.66    4.88
  -2  -6 -16   72.57    8.34
   2  -6  16   58.36    8.89
  -2  -6 -16   70.20    8.33
  -2   6 -16   70.85    8.85
   2   6  16   73.44    8.83
   2   6  16   84.48   10.58
  -2  -6 -14    3.54    4.41
   2  -6  14    1.17    4.86
  -2  -6 -14   -2.08    3.60
   2   6  14    4.83    4.06
  -2   6 -14    4.42    4.67
   2   6  14   -4.06    4.74
   2   6  14    0.90    3.84
  -2   6 -14   -2.18    3.92
   2  -6  12  135.97   10.39
  -2  -6 -12  128.16    9.17
  -2  -6 -12  145.25   10.24
   2   6  12  124.39    9.26
   2   6  12  123.43    9.90
  -2   6 -12  123.36    9.55
   2   6  12  138.13   10.31
  -2   6 -12  117.35    9.78
  -2  -6 -10    0.97    2.57
   2  -6  10   -1.94    3.71
  -2  -6 -10    7.15    2.98
  -2  -6 -10    4.76    2.50
   2  -6  10    2.14    3.10
  -2  -6 -10    7.28    3.62
   2   6  10    4.06    3.29
   2   6  10   11.62    2.87
  -2   6 -10    3.10    2.68
  -2   6 -10    1.77    2.54
   2   6  10    2.32    2.58
   2  -6   8  173.78   11.29
  -2  -6  -8  177.42   11.77
  -2  -6  -8  177.23   11.03
  -2  -6  -8  182.97   10.83
   2  -6   8  175.81   12.41
  -2   6  -8  164.33   10.79
   2   6   8  165.55    9.90
   2   6   8  151.38   10.50
   2   6   8  181.18   10.87
   2  -6   6    5.35    3.32
  -2  -6  -6    6.45    2.79
  -2  -6  -6    1.26    2.00
  -2  -6  -6    6.44    3.43
  -2  -6  -6    7.20    2.37
   2  -6   6    2.94    2.75
   2  -6   6   10.31    4.10
   2  -6   6   11.00    2.90
   2   6   6   11.81    2.87
  -2   6  -6   10.94    3.07
   2   6   6    4.48    2.19
   2   6   6    4.40    1.78
   2   6   6    5.32    2.37
  -2  -6  -4  208.27   12.14
  -2  -6  -4  188.46   12.39
  -2  -6  -4  205.31   13.68
   2  -6   4  230.42   13.75
   2  -6   4  211.06   11.56
   2  -6   4  215.63   11.80
   2  -6   4  211.33   12.11
  -2  -6  -4  227.60   11.67
   2  -6   4  235.46   14.41
  -2   6  -4  218.41   12.22
   2   6   4  215.89   12.08
   2   6   4  232.53   12.23
  -2   6  -4  198.27   12.20
   2   6   4  211.99   11.21
   2   6   4  222.20   11.91
  -2   6  -4  214.57   11.03
   2  -6   2    9.71    2.55
  -2  -6  -2   12.55    3.66
  -2  -6  -2   12.88    3.17
   2  -6   2   16.31    4.36
  -2  -6  -2   21.56    4.96
   2  -6   2   19.78    4.66
   2  -6   2   14.76    2.34
  -2   6  -2   14.14    2.99
   2   6   2    6.02    2.34
   2   6   2   13.04    2.79
   2   6   2   11.27    2.21
  -2   6  -2   11.89    2.78
   2   6   2   11.41    2.07
   2  -6   0  248.04   12.47
   2  -6   0  224.52   14.28
  -2  -6   0  251.62   14.97
  -2  -6   0  248.25   14.22
   2  -6   0  234.80   14.84
  -2  -6   0  245.84   14.04
   2   6   0  230.79   12.82
  -2   6   0  235.44   13.21
   2   6   0  245.46   12.52
   2   6   0  242.79   12.10
  -2   6   0  237.00   13.03
   2   6   0  228.16   12.69
   2   6   0  237.52   12.63
  -2  -6   2   10.57    2.38
  -2  -6   2   12.58    3.74
   2  -6  -2   10.23    4.05
   2  -6  -2   13.15    2.13
   2  -6  -2   10.65    2.59
   2  -6  -2    6.28    3.13
  -2  -6   2   11.17    3.65
  -2  -6   2    2.74    3.11
   2   6  -2    9.49    2.54
   2   6  -2    7.54    2.34
  -2   6   2   12.12    2.21
   2   6  -2   10.81    2.35
  -2   6   2    6.78    2.34
   2   6  -2    4.82    1.83
  -2   6   2   15.51    3.25
   2  -6  -4  239.83   12.81
  -2  -6   4  198.17   14.15
  -2  -6   4  232.99   14.12
  -2  -6   4  230.40   12.65
  -2  -6   4  241.35   13.81
   2  -6  -4  239.92   14.50
  -2  -6   4  228.78   12.83
  -2   6   4  241.41   11.90
   2   6  -4  226.66   12.18
  -2   6   4  232.60   13.03
   2   6  -4  227.96   12.17
   2   6  -4  222.60   12.42
   2   6  -4  231.06   12.54
  -2   6   4  229.79   12.84
  -2  -6   6    8.46    3.65
  -2  -6   6    3.44    3.91
  -2  -6   6   12.37    3.51
   2  -6  -6    7.71    3.51
  -2  -6   6   14.66    3.52
  -2  -6   6    9.09    3.26
   2  -6  -6    6.91    2.65
   2   6  -6    6.97    2.30
  -2   6   6    7.33    2.15
  -2   6   6    6.78    2.42
  -2   6   6    7.02    2.58
   2   6  -6    8.81    2.64
   2   6  -6   11.36    2.40
  -2  -6   8  196.04   13.61
   2  -6  -8  219.85   13.23
   2  -6  -8  188.94   11.97
  -2  -6   8  221.90   13.04
  -2  -6   8  215.08   12.83
  -2  -6   8  237.19   13.24
   2   6  -8  198.31   11.68
  -2   6   8  188.26   11.07
  -2   6   8  191.38   11.83
   2   6  -8  196.13   11.53
   2   6  -8  187.05   11.18
   2  -6 -10    4.38    2.88
   2  -6 -10    3.54    2.85
  -2  -6  10    3.11    3.62
  -2  -6  10    3.55    3.01
  -2  -6  10    4.18    3.31
  -2   6  10    2.62    2.49
   2   6 -10    4.21    2.32
   2   6 -10    5.09    2.66
  -2   6  10    2.01    2.89
   2   6 -10    9.34    3.09
   2   6 -10    4.22    2.22
   2  -6 -12  131.45    9.98
   2  -6 -12  143.66    9.82
   2  -6 -12  125.07    9.41
  -2  -6  12  146.81   11.21
  -2  -6  12  131.47   10.60
   2   6 -12  133.69    9.25
   2   6 -12  135.55    9.44
  -2   6  12  130.17    9.71
   2   6 -12  138.38    8.93
  -2   6  12  120.24    9.09
   2  -6 -14    1.68    3.42
   2  -6 -14    0.20    2.87
  -2  -6  14    8.45    4.13
   2  -6 -14    7.26    4.55
  -2  -6  14    4.36    4.22
   2   6 -14    4.86    3.11
   2   6 -14   -1.84    2.47
  -2   6  14    6.58    3.89
  -2   6  14    3.00    3.16
  -2  -6  16   95.24   10.74
   2  -6 -16   87.43   10.36
   2  -6 -16   78.29    8.97
   2   6 -16   99.15    7.94
   2   6 -16   76.18    8.75
  -2   6  16   89.78    8.81
  -2   6  16   95.44    9.75
  -2  -7 -13    0.39    4.01
   2  -7  13    7.80    6.11
  -2   7 -13    9.36    4.63
   2   7  13    6.14    4.55
  -2   7 -13    7.12    5.42
   2   7  13    0.62    5.46
  -2  -7 -11    5.84    3.89
  -2  -7 -11    3.39    4.16
   2  -7  11    3.30    4.63
   2   7  11    6.70    4.08
  -2   7 -11    7.09    4.49
  -2   7 -11    4.33    3.82
   2   7  11    7.26    5.14
   2  -7   9    8.15    3.75
  -2  -7  -9    4.12    3.24
   2  -7   9   -6.77    3.97
  -2  -7  -9    5.16    3.31
   2   7   9    3.08    3.43
  -2   7  -9    2.96    3.35
   2   7   9    4.29    3.33
   2  -7   7    7.63    3.37
   2  -7   7    1.06    4.29
  -2  -7  -7    9.23    4.27
  -2  -7  -7    8.93    3.45
   2  -7   7    4.75    2.68
  -2  -7  -7    7.75    3.25
   2   7   7    9.20    3.24
   2   7   7    4.99    3.22
  -2   7  -7    2.23    2.88
   2  -7   5    7.06    3.08
  -2  -7  -5   -3.99    2.13
  -2  -7  -5    5.14    4.21
  -2  -7  -5    3.71    3.18
   2  -7   5    7.19    3.82
   2  -7   5    2.30    4.19
   2   7   5    4.33    2.91
   2   7   5    8.53    3.16
  -2   7  -5    2.39    2.51
  -2  -7  -3   13.35    3.62
   2  -7   3    4.85    4.01
  -2  -7  -3   14.99    4.10
   2  -7   3   18.00    5.29
   2  -7   3   15.40    3.46
  -2  -7  -3   13.17    4.96
   2   7   3   15.40    3.50
  -2   7  -3   14.81    3.36
  -2   7  -3   12.06    2.42
   2   7   3   10.58    3.19
   2  -7   1    4.67    4.56
  -2  -7  -1   17.41    4.16
   2  -7   1    8.59    2.63
   2  -7   1   17.61    4.89
  -2  -7  -1    3.23    4.40
  -2  -7  -1   10.83    4.02
   2   7   1   20.85    3.37
   2   7   1   13.36    3.24
  -2   7  -1   10.40    3.27
   2   7   1    8.90    2.92
  -2  -7   1    5.46    3.92
   2  -7  -1   13.07    4.37
   2  -7  -1    8.63    2.18
   2  -7  -1    4.04    4.05
  -2  -7   1   12.98    5.15
  -2  -7   1    5.65    3.47
   2   7  -1    9.14    2.46
   2   7  -1    6.36    2.72
  -2   7   1    9.39    3.40
   2   7  -1    6.79    2.58
  -2  -7   3   13.12    4.18
   2  -7  -3   12.13    4.59
  -2  -7   3   18.41    4.85
  -2  -7   3    2.51    3.97
  -2  -7   3   10.64    4.23
  -2   7   3    4.42    3.07
   2   7  -3    9.82    2.50
   2   7  -3    6.88    2.59
   2   7  -3   10.52    2.83
  -2  -7   5    6.79    4.34
  -2  -7   5    5.28    3.53
  -2  -7   5    2.54    2.49
   2  -7  -5    6.82    3.70
   2  -7  -5    7.99    3.14
  -2  -7   5    5.86    4.04
   2   7  -5   11.80    3.18
  -2   7   5    8.25    3.39
   2   7  -5    6.14    2.68
   2   7  -5   -0.87    1.75
   2  -7  -7    9.06    3.30
  -2  -7   7   12.73    5.09
  -2  -7   7   16.73    4.21
  -2  -7   7   12.48    4.40
   2  -7  -7   11.93    4.01
  -2   7   7   13.73    4.04
   2   7  -7   12.39    2.80
   2   7  -7    9.33    2.93
  -2   7   7   15.67    3.98
   2   7  -7    6.79    3.11
   2  -7  -9    7.52    3.27
  -2  -7   9   10.16    3.82
  -2  -7   9    7.77    3.93
   2  -7  -9   12.72    4.25
  -2  -7   9   12.52    4.99
   2   7  -9    5.14    2.71
   2   7  -9    7.34    3.14
  -2   7   9    2.33    2.78
  -2   7   9    5.09    3.58
   2   7  -9    9.94    2.95
  -2  -7  11   -0.02    4.68
   2  -7 -11   10.19    4.43
   2  -7 -11    4.04    3.47
  -2  -7  11   -0.30    3.07
   2   7 -11    2.46    2.70
  -2   7  11    4.85    3.26
  -2   7  11    6.58    4.17
   2  -7 -13    0.04    3.39
  -2  -7  13    4.03    5.16
   2  -7 -13   -1.63    4.27
  -2  -7  13    1.84    4.40
  -2   7  13    5.26    4.14
  -2   7  13    8.08    4.68
   2   7 -13    7.54    3.98
  -2  -7  15    1.90    5.08
   2  -7 -15   -0.44    5.59
  -2  -7  15    2.05    5.90
  -2   7  15    2.73    5.23
  -2   7  15   -5.24    4.14
   2   7 -15    5.31    4.54
   2  -8  10    3.51    4.96
  -2  -8 -10    5.26    4.42
  -2   8 -10   -1.62    3.88
   2   8  10    1.12    5.12
  -2   8 -10    4.12    4.93
   2   8  10    3.59    4.39
   2  -8   8  100.54    9.90
  -2  -8  -8   64.09    9.03
   2  -8   8   98.11   11.29
   2   8   8   96.07    9.41
  -2   8  -8   93.42    9.76
   2   8   8   98.76    9.57
  -2  -8  -6   -6.37    3.59
   2  -8   6    6.74    3.71
   2  -8   6    6.37    6.37
   2   8   6    3.23    3.74
  -2   8  -6   -2.93    3.51
   2   8   6    0.86    3.51
   2  -8   4  116.01    8.70
   2  -8   4  139.59   12.45
  -2  -8  -4  124.88   12.06
   2  -8   4  106.50   13.00
  -2  -8  -4  117.49    9.20
   2   8   4  127.37    9.18
  -2   8  -4  127.30    9.73
   2   8   4  114.28    9.23
   2   8   4  106.80    8.37
   2  -8   2    8.46    4.83
   2  -8   2    9.14    5.00
  -2  -8  -2    2.86    4.07
  -2  -8  -2    0.70    2.90
   2  -8   2    1.38    2.31
  -2   8  -2   -0.09    3.06
   2   8   2    3.20    2.97
   2   8   2    6.08    3.22
   2   8   2    0.14    2.24
  -2  -8   0  152.11   12.33
  -2  -8   0  139.22   11.19
   2  -8   0  137.05   13.52
   2   8   0  136.03   10.04
   2   8   0  155.07   10.23
   2   8   0  153.14   10.03
  -2   8   0  143.57   10.38
  -2  -8   2   -1.11    4.40
  -2  -8   2    2.36    3.98
   2  -8  -2   -0.99    4.16
  -2   8   2    2.41    3.53
   2   8  -2    3.09    2.84
   2   8  -2    5.96    2.90
  -2  -8   4  103.45   11.23
   2  -8  -4  128.01   12.49
  -2  -8   4  112.34   12.09
  -2   8   4  115.83   10.15
   2   8  -4  114.30    8.71
   2   8  -4  111.19    8.44
   2  -8  -6   -6.61    2.97
  -2  -8   6    7.88    5.36
  -2  -8   6    3.42    5.33
   2  -8  -6    0.56    4.35
   2   8  -6    2.86    3.26
   2   8  -6    3.14    3.11
  -2   8   6    2.22    4.19
   2  -8  -8   94.86   10.27
   2  -8  -8  117.13   10.55
  -2  -8   8  100.76   12.48
  -2  -8   8  112.60   11.17
  -2  -8   8  110.73    8.97
   2   8  -8  112.99    9.06
  -2   8   8  105.88   10.65
   2   8  -8  114.35    9.66
  -2  -8  10    4.17    6.21
  -2  -8  10   -1.58    3.80
   2  -8 -10    7.47    5.10
   2  -8 -10    1.94    4.60
  -2   8  10    7.92    5.53
   2   8 -10    2.43    3.68
   2  -9   3   -3.37    6.14
  -2  -9  -3    5.92    6.05
  -2  -9  -3    8.51    4.66
   2   9   3    6.80    4.66
   2   9   3    5.10    4.18
  -2   9  -3    1.98    4.60
  -2  -9  -1    2.65    6.76
   2  -9   1    7.91    7.29
  -2  -9  -1    7.05    4.81
  -2   9  -1    1.50    4.30
   2   9   1   10.83    4.42
   2   9   1    6.15    4.07
  -2  -9   1   12.98    6.30
  -2  -9   1   10.43    7.33
   2  -9  -1    8.00    7.38
  -2   9   1   12.20    5.05
   2   9  -1   16.05    4.69
   2   9  -1   20.08    5.19
  -2  -9   3    2.38    6.35
  -2  -9   3   13.11    7.20
   2  -9  -3   14.97    7.69
   2   9  -3   13.69    4.36
   2   9  -3    8.06    4.04
  -2   9   3    4.06    4.91
  -2  -9   5    7.93    7.25
  -2  -9   5   18.00    7.32
   2  -9  -5   14.38    7.41
  -2   9   5    1.62    5.13
   2   9  -5   13.69    4.55
   2   9  -5    6.93    4.03
   3   0  19    0.00    3.97
  -3   0 -19    1.68    4.05
  -3   0 -19   -1.98    3.56
   3   0  19    6.73    2.95
   3   0  17   -3.07    2.62
  -3   0 -17   -2.63    2.04
   3   0  17    3.84    2.44
  -3   0 -17   -2.26    2.48
  -3   0 -17   -1.78    2.16
  -3   0 -15   -1.68    2.31
   3   0  15   -3.37    2.37
  -3   0 -15   -1.77    2.49
  -3   0 -15   -1.15    1.73
  -3   0 -13   -0.41    1.68
   3   0  13    1.17    2.21
  -3   0 -13   -2.70    1.80
  -3   0 -13    1.21    2.10
   3   0  11    1.74    2.10
  -3   0 -11   -1.84    1.67
  -3   0 -11    0.00    1.55
   3   0  11    0.40    1.80
  -3   0 -11   -0.49    1.84
   3   0   9    0.37    1.84
  -3   0  -9    1.19    1.73
  -3   0  -9   -1.86    0.86
  -3   0  -9   -1.32    1.50
  -3   0  -9   -0.32    1.35
   3   0   9    1.33    1.64
   3   0   7   -0.35    1.12
  -3   0  -7    0.74    1.38
   3   0   7   -1.04    1.24
  -3   0  -7   -0.78    0.89
  -3   0  -7    0.22    1.33
   3   0   5    0.30    1.20
   3   0   5    1.04    1.01
   3   0   5   -0.03    0.74
  -3   0  -5    1.52    1.13
  -3   0  -5    2.09    1.21
   3   0   5   -0.61    0.84
  -3   0  -5    0.52    0.86
   3   0   3    0.35    0.74
  -3   0  -3    0.11    0.73
   3   0   3    0.62    0.94
   3   0   3    0.24    0.54
   3   0   3    0.97    0.86
  -3   0  -3   -0.47    0.90
  -3   0  -3   -0.60    0.84
   3   0   3   -0.35    0.90
  -3   0  -1   -0.28    0.89
   3   0   1    0.26    0.58
  -3   0  -1   -0.58    0.66
  -3   0  -1   -0.73    0.74
   3   0   1    0.24    0.41
   3   0   1    0.86    0.57
   3   0   1   -0.03    0.77
   3   0   1   -0.40    1.00
   3   0  -1    0.00    0.33
  -3   0   1   -0.64    0.73
   3   0  -1    0.16    0.41
   3   0  -1   -1.21    1.10
   3   0  -1   -0.24    0.48
   3   0  -1    0.94    0.81
  -3   0   1   -1.09    0.83
   3   0  -1   -0.02    0.54
  -3   0   1   -0.20    0.49
   3   0  -3   -0.50    0.72
   3   0  -3   -0.32    0.52
   3   0  -3   -0.19    0.39
  -3   0   3    0.55    0.67
   3   0  -3    0.32    1.17
   3   0  -3    0.70    0.67
  -3   0   3   -0.55    0.35
   3   0  -3    1.19    0.71
  -3   0   5   -1.18    0.62
   3   0  -5    0.39    0.60
   3   0  -5    1.43    1.28
  -3   0   5    0.16    0.51
   3   0  -5   -0.40    0.89
   3   0  -5   -0.69    0.56
   3   0  -5    1.15    0.83
   3   0  -7   -0.71    0.81
   3   0  -7   -0.28    1.08
  -3   0   7    1.07    1.19
   3   0  -7   -1.43    0.92
   3   0  -7   -0.36    1.08
   3   0  -7    0.09    0.71
   3   0  -9    0.58    1.36
   3   0  -9   -0.69    0.81
   3   0  -9   -1.08    1.21
  -3   0   9   -2.21    1.18
   3   0  -9    0.40    1.22
   3   0  -9    1.94    1.44
  -3   0  11    0.14    1.56
  -3   0  11   -0.50    1.63
   3   0 -11   -1.14    1.40
   3   0 -11    3.86    1.50
   3   0 -11    1.51    1.50
  -3   0  11   -0.29    1.13
   3   0 -11    3.86    1.82
   3   0 -11   -0.60    1.03
   3   0 -13   -0.63    1.92
  -3   0  13   -2.41    1.82
  -3   0  13    2.74    2.01
   3   0 -13   -1.09    1.35
   3   0 -13   -0.16    1.68
   3   0 -13   -2.42    1.53
  -3   0  13   -1.77    1.58
   3   0 -15    1.73    2.27
   3   0 -15    0.58    1.98
  -3   0  15   -0.35    2.04
  -3   0  15    0.15    2.15
   3   0 -15    0.58    1.83
   3   0 -17    0.82    2.43
  -3   0  17    3.94    2.50
   3   0 -17   -0.18    2.77
  -3   0  17   -3.71    1.92
   3   0 -19   -0.55    2.19
   3   0 -19    0.02    2.58
   3   0 -21    0.81    3.86
   3   0 -21   -1.22    2.86
  -3   0  21    4.29    4.50
   3  -1  20    1.94    3.78
  -3  -1 -20    2.68    3.90
  -3  -1 -20    0.28    4.32
   3   1  20   -8.95    4.62
   3   1  20    6.14    4.10
  -3   1 -20    0.96    3.36
  -3   1 -20    1.52    4.13
  -3  -1 -18  106.59    8.27
  -3  -1 -18  118.04    9.21
  -3  -1 -18  135.40    9.73
   3  -1  18  119.89    9.52
  -3   1 -18  119.60    9.76
  -3   1 -18  129.87    9.53
   3   1  18  113.00   10.55
   3   1  18  126.65    9.56
  -3  -1 -16    4.17    2.81
   3  -1  16    4.95    2.86
  -3  -1 -16    0.45    2.17
  -3  -1 -16    0.17    2.43
  -3   1 -16    7.81    2.40
   3   1  16   12.75    3.95
   3   1  16    5.75    3.23
  -3   1 -16   10.15    3.42
  -3   1 -16    8.26    3.54
  -3  -1 -14  215.32   12.24
   3  -1  14  189.27   12.38
  -3  -1 -14  221.75   11.84
  -3  -1 -14  208.80   12.58
   3  -1  14  200.12   12.22
   3  -1  14  230.29   12.19
  -3   1 -14  220.57   12.36
   3   1  14  211.14   13.11
   3   1  14  188.03   12.36
  -3   1 -14  185.33   12.33
  -3   1 -14  214.04   11.53
  -3  -1 -12    7.34    2.48
   3  -1  12   13.43    3.08
   3  -1  12   12.08    3.15
  -3  -1 -12    2.17    2.33
  -3  -1 -12    6.63    2.47
   3  -1  12    5.33    2.65
  -3   1 -12    6.56    2.20
   3   1  12    9.36    2.95
  -3   1 -12   11.83    2.98
   3   1  12   10.22    3.26
  -3   1 -12    7.31    2.46
  -3  -1 -10  340.08   16.82
  -3  -1 -10  345.14   17.61
   3  -1  10  326.11   17.03
   3  -1  10  332.60   17.24
  -3  -1 -10  309.59   16.68
   3  -1  10  338.20   16.98
  -3  -1 -10  326.86   15.99
  -3   1 -10  325.86   16.86
  -3   1 -10  330.35   16.37
   3   1  10  333.95   17.43
  -3   1 -10  341.60   17.29
   3   1  10  348.74   17.11
   3  -1   8   33.76    3.74
  -3  -1  -8   22.67    3.60
  -3  -1  -8   32.93    3.14
   3  -1   8   38.27    3.98
   3  -1   8   33.28    3.50
  -3  -1  -8   39.23    3.79
  -3  -1  -8   31.96    3.69
   3   1   8   28.73    3.29
   3   1   8   33.99    2.92
   3   1   8   31.37    3.66
  -3   1  -8   31.71    3.44
  -3   1  -8   27.88    3.04
  -3   1  -8   27.74    2.38
  -3  -1  -6  510.89   23.91
  -3  -1  -6  508.92   24.12
  -3  -1  -6  526.54   23.85
  -3  -1  -6  506.57   24.52
   3  -1   6  506.27   24.21
   3  -1   6  531.34   23.81
  -3  -1  -6  520.09   23.28
   3  -1   6  496.28   24.06
  -3   1  -6  513.17   24.45
  -3   1  -6  530.35   23.91
  -3   1  -6  528.92   23.55
  -3   1  -6  496.31   23.68
   3   1   6  524.92   23.85
   3   1   6  504.73   24.01
   3   1   6  522.44   23.70
  -3  -1  -4   32.98    3.18
   3  -1   4   34.08    2.40
  -3  -1  -4   30.27    2.50
  -3  -1  -4   30.31    3.22
   3  -1   4   33.32    3.07
   3  -1   4   29.12    3.05
  -3  -1  -4   30.62    2.62
  -3  -1  -4   34.85    3.21
  -3  -1  -4   29.17    2.22
   3  -1   4   32.42    2.44
  -3   1  -4   29.45    2.68
  -3   1  -4   29.07    2.72
  -3   1  -4   33.53    2.88
  -3   1  -4   32.35    2.45
   3   1   4   32.58    2.38
   3   1   4   30.45    2.55
   3   1   4   33.74    3.01
   3  -1   2  582.37   26.94
  -3  -1  -2  574.20   27.22
   3  -1   2  575.05   26.97
  -3  -1  -2  582.10   26.33
  -3  -1  -2  585.73   26.97
   3  -1   2  590.66   26.92
   3  -1   2  593.93   27.06
   3  -1   2  641.66   26.53
   3   1   2  592.16   26.82
  -3   1  -2  577.33   26.96
  -3   1  -2  591.04   26.79
  -3   1  -2  592.99   26.51
   3   1   2  607.67   26.80
   3   1   2  609.70   26.76
   3   1   2  612.27   26.54
  -3  -1   0   35.01    2.60
   3  -1   0   36.00    2.42
   3  -1   0   42.44    3.65
   3  -1   0   39.90    2.09
   3  -1   0   33.63    2.72
   3  -1   0   38.65    2.74
  -3  -1   0   36.49    2.98
   3  -1   0   36.03    2.20
   3   1   0   39.34    2.05
   3   1   0   40.51    2.66
   3   1   0   34.55    2.46
   3   1   0   37.66    2.31
  -3   1   0   37.34    2.09
  -3   1   0   37.12    2.59
  -3   1   0   41.72    2.61
   3  -1  -2  840.35   36.23
   3  -1  -2  814.47   36.73
  -3  -1   2  802.89   37.01
   3  -1  -2  844.68   36.34
   3  -1  -2  838.78   36.44
   3  -1  -2  737.43   37.19
  -3  -1   2  810.50   36.40
   3   1  -2  836.38   36.55
  -3   1   2  813.07   36.03
   3   1  -2  815.55   36.32
  -3   1   2  812.48   36.44
   3   1  -2  827.61   36.70
  -3   1   2  820.50   36.56
   3   1  -2  865.62   36.61
   3  -1  -4   32.87    2.52
  -3  -1   4   41.64    4.08
  -3  -1   4   42.16    2.32
  -3  -1   4   37.04    2.96
   3  -1  -4   36.93    2.38
   3  -1  -4   37.25    2.66
   3  -1  -4   43.28    3.99
   3  -1  -4   38.27    2.77
   3   1  -4   40.77    2.56
  -3   1   4   35.78    2.46
   3   1  -4   35.39    2.59
   3   1  -4   31.23    2.50
   3   1  -4   37.66    2.40
   3   1  -4   36.59    2.04
   3   1  -4   38.64    2.87
  -3  -1   6  567.66   25.74
  -3  -1   6  545.58   26.05
  -3  -1   6  569.19   26.48
   3  -1  -6  541.89   26.16
   3  -1  -6  555.57   25.52
  -3  -1   6  569.92   24.92
   3  -1  -6  583.91   25.41
  -3  -1   6  580.00   24.86
   3  -1  -6  526.39   25.80
   3  -1  -6  545.04   25.66
   3   1  -6  582.25   25.22
  -3   1   6  563.97   25.51
   3   1  -6  561.64   25.71
   3   1  -6  542.98   25.95
   3  -1  -8   17.05    2.58
   3  -1  -8   16.93    2.34
   3  -1  -8   17.07    2.15
   3  -1  -8   15.88    2.59
  -3  -1   8   13.28    2.66
  -3  -1   8   14.48    2.56
   3  -1  -8   10.96    1.96
  -3  -1   8   18.89    2.26
  -3   1   8   12.76    1.98
   3   1  -8   12.99    2.00
   3   1  -8   16.09    2.32
   3   1  -8   16.42    1.53
   3   1  -8   17.45    2.82
  -3   1   8   19.45    2.36
  -3  -1  10  394.80   18.58
   3  -1 -10  380.97   19.75
   3  -1 -10  412.29   19.26
   3  -1 -10  403.98   19.14
   3  -1 -10  391.22   19.19
  -3  -1  10  406.33   19.94
  -3  -1  10  413.23   19.76
   3  -1 -10  404.93   19.47
   3   1 -10  399.70   18.35
   3   1 -10  439.45   19.34
  -3   1  10  393.45   19.26
   3   1 -10  363.66   19.47
   3   1 -10  384.90   19.83
  -3  -1  12   22.14    3.75
  -3  -1  12   17.75    3.34
   3  -1 -12   16.50    2.85
  -3  -1  12   21.49    3.29
   3  -1 -12   20.43    2.87
   3  -1 -12   18.09    3.26
   3  -1 -12   29.78    3.65
   3  -1 -12    9.00    2.67
  -3   1  12   20.03    2.86
   3   1 -12   22.50    3.66
   3   1 -12   27.13    3.25
   3   1 -12   16.49    3.45
  -3  -1  14  254.02   13.95
  -3  -1  14  265.59   13.93
   3  -1 -14  243.73   13.90
   3  -1 -14  249.05   13.56
   3  -1 -14  240.45   13.12
  -3  -1  14  251.84   13.10
   3  -1 -14  239.58   12.31
   3  -1 -14  246.03   13.65
  -3   1  14  250.70   13.27
   3   1 -14  242.16   13.11
  -3   1  14  227.21   12.86
   3   1 -14  195.86   13.45
  -3  -1  16    7.12    3.18
   3  -1 -16    5.10    2.60
   3  -1 -16    0.50    2.16
   3  -1 -16    5.84    3.00
  -3  -1  16   11.09    3.40
   3   1 -16    5.07    2.63
   3   1 -16    4.93    2.71
  -3  -1  18  121.84    9.13
   3  -1 -18  124.27    9.53
   3  -1 -18  162.48    9.94
   3  -1 -18  135.71    9.00
   3   1 -18  114.16    9.47
   3   1 -18  137.44    9.10
   3  -1 -20   -0.01    2.95
   3  -1 -20    2.31    2.67
  -3  -1  20    4.07    3.47
   3   1 -20    3.05    2.53
   3   1 -20   -0.74    3.15
  -3   1  20    9.70    4.17
  -3  -1  22   93.10    9.98
   3  -1 -22   97.60    9.31
   3   1 -22  102.42    8.01
  -3   1  22   73.11    8.67
   3   1 -22   66.55    8.21
  -3  -2 -19    3.98    3.87
   3  -2  19   -2.06    3.05
  -3  -2 -19    0.84    3.98
   3   2  19    3.41    3.87
   3   2  19    7.74    5.50
  -3   2 -19   -7.82    3.56
  -3   2 -19    5.08    3.76
  -3  -2 -17   -4.05    2.51
   3  -2  17   -4.03    2.39
  -3  -2 -17    1.01    2.20
  -3  -2 -17    0.43    2.95
   3   2  17   -1.96    3.36
  -3   2 -17   -0.32    2.44
   3   2  17    0.45    2.93
  -3   2 -17    6.87    3.37
  -3  -2 -15    1.15    2.43
   3  -2  15    2.21    2.63
   3  -2  15    4.08    2.57
  -3  -2 -15    3.11    2.58
  -3  -2 -15    1.45    2.64
   3   2  15    4.60    3.67
   3   2  15    1.11    2.67
  -3   2 -15    3.04    2.65
  -3   2 -15   -4.44    2.12
   3  -2  13    1.57    2.35
  -3  -2 -13    5.57    2.81
  -3  -2 -13    4.79    2.35
   3  -2  13    2.12    2.60
   3  -2  13    4.53    2.51
  -3  -2 -13    0.59    2.28
  -3   2 -13    4.84    2.03
  -3   2 -13    7.86    2.89
   3   2  13    9.54    3.40
   3   2  13    3.75    3.35
  -3   2 -13    3.33    2.38
  -3  -2 -11    0.23    2.22
   3  -2  11   -0.87    1.96
   3  -2  11    1.70    2.29
  -3  -2 -11    3.50    1.77
   3  -2  11   -0.16    2.00
  -3  -2 -11    0.70    2.05
  -3  -2 -11    0.87    1.75
  -3   2 -11    2.01    1.72
   3   2  11    1.71    2.37
  -3   2 -11    0.98    1.97
   3   2  11   -1.49    2.24
  -3  -2  -9    0.87    1.48
   3  -2   9    1.68    2.00
  -3  -2  -9    0.72    1.86
   3  -2   9    1.73    2.02
  -3  -2  -9   -0.02    1.70
  -3  -2  -9    3.54    1.88
   3  -2   9    2.27    1.78
  -3   2  -9    1.16    1.69
   3   2   9    2.27    1.65
   3   2   9    0.25    1.76
  -3   2  -9    1.33    1.83
   3   2   9    3.08    2.13
  -3   2  -9    0.60    1.26
   3  -2   7    0.53    1.48
  -3  -2  -7   -0.75    1.57
   3  -2   7   -3.78    1.31
   3  -2   7   -0.17    1.12
  -3  -2  -7   -0.78    1.28
  -3  -2  -7   -0.47    1.62
  -3  -2  -7   -0.47    1.24
  -3   2  -7    1.40    1.39
   3   2   7    0.19    1.50
   3   2   7   -0.07    1.16
  -3   2  -7   -1.36    1.28
  -3   2  -7    0.32    1.08
   3   2   7   -1.46    1.49
  -3   2  -7    1.25    1.44
  -3   2  -7    0.60    0.84
  -3  -2  -5    0.54    0.66
  -3  -2  -5    1.49    1.31
  -3  -2  -5    1.46    0.97
  -3  -2  -5    1.27    1.53
  -3  -2  -5    0.96    1.52
   3  -2   5    1.45    1.34
   3  -2   5    1.49    0.90
  -3  -2  -5    0.39    0.99
   3  -2   5    1.67    1.50
   3  -2   5   -0.60    1.12
   3   2   5    0.64    1.27
   3   2   5    0.87    1.11
   3   2   5    0.99    0.96
  -3   2  -5   -0.28    1.06
  -3   2  -5   -1.03    1.03
  -3   2  -5    0.93    1.01
   3  -2   3   14.94    2.28
  -3  -2  -3   17.72    2.28
  -3  -2  -3   16.31    2.48
  -3  -2  -3   14.77    1.47
   3  -2   3   19.74    2.49
  -3  -2  -3   15.21    2.48
   3  -2   3   15.69    1.44
  -3  -2  -3   19.04    2.66
   3  -2   3   16.03    2.36
   3   2   3   15.04    1.83
  -3   2  -3   15.06    1.81
   3   2   3   21.77    1.95
  -3   2  -3   17.30    2.34
   3   2   3   21.80    2.35
  -3   2  -3   18.66    2.09
   3  -2   1    4.10    1.22
  -3  -2  -1    3.39    1.48
   3  -2   1    2.03    1.61
   3  -2   1    2.46    1.18
  -3  -2  -1    2.74    0.57
  -3  -2  -1    5.24    1.37
   3  -2   1    2.45    0.55
  -3  -2  -1    2.26    1.34
  -3  -2  -1    1.76    1.36
   3   2   1    3.36    1.14
  -3   2  -1    2.83    0.90
  -3   2  -1    1.75    1.00
   3   2   1    3.38    1.02
   3   2   1    4.99    1.02
   3   2   1    2.81    0.71
  -3   2  -1    3.42    1.18
   3  -2  -1    3.17    1.88
  -3  -2   1    2.94    1.14
   3  -2  -1    1.27    1.00
  -3  -2   1    1.54    1.51
   3  -2  -1    2.65    1.04
  -3  -2   1    1.81    0.94
  -3  -2   1    0.75    1.36
   3   2  -1    1.61    0.35
   3   2  -1    2.32    0.97
  -3   2   1    2.15    0.78
   3   2  -1    2.26    0.66
  -3   2   1    3.54    1.12
   3   2  -1    1.25    0.92
   3   2  -1    2.45    0.87
   3  -2  -3    0.40    0.90
   3  -2  -3   -1.71    1.56
   3  -2  -3    0.15    0.70
   3  -2  -3   -1.00    0.75
  -3  -2   3    1.08    0.88
  -3  -2   3   -0.03    1.29
  -3  -2   3    0.37    1.08
  -3  -2   3   -1.18    1.43
   3   2  -3   -0.61    0.63
   3   2  -3    0.73    0.85
  -3   2   3    0.24    0.79
  -3   2   3   -0.41    0.42
   3   2  -3    0.04    0.92
   3   2  -3    0.84    0.78
  -3   2   3    1.31    0.70
   3   2  -3   -0.65    0.49
   3  -2  -5    1.15    1.71
   3  -2  -5    1.32    0.97
  -3  -2   5    2.63    1.48
  -3  -2   5    1.99    1.36
  -3  -2   5    2.71    0.83
   3  -2  -5    2.85    1.22
   3  -2  -5    0.63    0.89
  -3  -2   5    2.30    0.38
   3  -2  -5    2.36    1.17
  -3  -2   5    0.96    1.74
   3   2  -5    2.29    0.89
   3   2  -5    3.58    1.57
   3   2  -5    2.49    1.07
   3   2  -5    1.10    0.95
  -3   2   5    3.28    1.16
   3   2  -5    1.62    0.88
  -3  -2   7   13.46    1.35
   3  -2  -7   14.35    2.06
  -3  -2   7   13.37    2.57
   3  -2  -7   15.91    2.17
   3  -2  -7   14.45    2.19
  -3  -2   7   15.31    2.99
   3  -2  -7   15.67    2.93
  -3  -2   7   13.58    2.29
   3  -2  -7   19.25    2.50
   3   2  -7   14.88    2.06
   3   2  -7   10.15    1.77
  -3   2   7   11.82    2.00
   3   2  -7   14.35    1.94
   3   2  -7   12.77    2.12
   3   2  -7   16.10    2.79
   3  -2  -9    2.05    1.64
  -3  -2   9   -1.13    1.83
   3  -2  -9    0.37    1.23
   3  -2  -9   -0.56    1.46
  -3  -2   9    0.86    1.17
  -3  -2   9    1.30    1.80
   3  -2  -9    2.28    1.48
   3  -2  -9    1.82    1.40
  -3  -2   9    2.73    2.12
  -3   2   9    1.97    1.18
  -3   2   9    1.07    1.35
   3   2  -9   -0.22    1.20
   3   2  -9    1.99    1.29
   3   2  -9    2.20    1.32
   3   2  -9    4.74    2.18
  -3  -2  11    1.11    2.17
   3  -2 -11    0.91    1.66
   3  -2 -11   -0.69    1.76
  -3  -2  11   -0.43    1.71
   3  -2 -11    1.23    1.65
   3  -2 -11   -0.38    1.40
   3  -2 -11   -0.64    1.60
  -3  -2  11    4.02    2.35
  -3   2  11   -0.78    1.15
   3   2 -11   -0.61    1.48
   3   2 -11    1.74    2.11
   3   2 -11    1.82    1.68
  -3   2  11    2.41    1.71
   3  -2 -13    1.26    1.99
  -3  -2  13    2.78    2.45
   3  -2 -13   -0.53    1.44
   3  -2 -13   -0.69    1.81
   3  -2 -13    1.56    2.03
  -3  -2  13   -1.50    1.94
  -3  -2  13   -0.77    2.02
   3  -2 -13    0.84    1.85
   3   2 -13    1.29    1.97
  -3   2  13   -1.10    1.44
   3   2 -13    3.16    1.76
  -3  -2  15   -0.44    2.28
   3  -2 -15   -0.77    2.13
  -3  -2  15    2.69    2.80
   3  -2 -15   -0.78    1.87
   3  -2 -15    0.82    2.43
   3   2 -15   -0.22    1.90
   3   2 -15    5.18    2.69
   3  -2 -17   -0.66    2.46
  -3  -2  17    4.89    3.22
   3  -2 -17    7.28    2.90
   3  -2 -17    4.05    2.80
   3   2 -17    4.15    2.92
  -3   2  17    8.24    3.35
   3   2 -17    8.37    2.61
  -3  -2  19   -3.12    2.63
   3  -2 -19    3.01    2.64
   3  -2 -19    6.08    2.96
   3  -2 -19   -0.52    2.91
  -3   2  19    0.28    2.98
   3   2 -19    4.40    3.56
   3   2 -19    1.15    2.43
  -3  -2  21    3.46    3.74
   3  -2 -21    3.65    3.39
   3  -2 -21    8.12    4.29
  -3   2  21    1.84    3.91
   3   2 -21    0.39    3.01
   3   2 -21   -1.57    4.07
  -3  -3 -18   65.80    8.62
  -3  -3 -18   64.94    7.44
   3   3  18   83.55    9.30
  -3   3 -18   93.84    9.53
   3   3  18   98.66   10.73
  -3   3 -18   92.55    8.34
  -3  -3 -16    9.13    4.01
   3  -3  16    1.58    2.69
  -3  -3 -16    7.27    3.28
   3  -3  16    4.88    2.99
  -3   3 -16    0.46    2.95
   3   3  16   -1.62    3.41
   3   3  16    4.26    4.15
  -3   3 -16    1.07    2.76
   3  -3  14  173.36   11.06
  -3  -3 -14  160.99   10.40
   3  -3  14  183.90   10.57
  -3  -3 -14  162.17   10.34
  -3  -3 -14  166.73   11.12
  -3   3 -14  152.43   10.56
   3   3  14  156.47   11.88
   3   3  14  157.02   11.57
  -3   3 -14  152.47   10.59
  -3  -3 -12    9.42    2.67
  -3  -3 -12    9.77    2.82
   3  -3  12   13.96    3.65
  -3  -3 -12   13.59    3.49
  -3  -3 -12   13.39    2.94
   3  -3  12   13.28    3.35
   3  -3  12   11.64    3.03
   3   3  12   10.14    3.78
  -3   3 -12   16.30    3.40
  -3   3 -12   10.46    2.47
   3   3  12   10.88    3.52
  -3  -3 -10  272.36   14.87
   3  -3  10  271.04   14.22
   3  -3  10  265.17   15.26
  -3  -3 -10  269.43   14.64
  -3  -3 -10  282.17   14.43
  -3  -3 -10  297.08   15.47
   3  -3  10  275.92   15.27
  -3   3 -10  277.21   14.96
   3   3  10  282.58   15.31
  -3   3 -10  275.83   13.78
   3   3  10  280.17   15.17
  -3   3 -10  278.46   14.77
  -3  -3  -8   11.55    2.19
  -3  -3  -8    6.16    2.26
   3  -3   8    6.24    2.33
  -3  -3  -8    7.33    2.65
  -3  -3  -8    6.70    2.57
  -3  -3  -8   10.08    1.96
   3  -3   8    7.00    2.62
   3  -3   8    7.95    1.79
  -3   3  -8    7.56    2.19
   3   3   8   11.17    2.49
  -3   3  -8    8.97    2.32
  -3   3  -8    7.94    2.37
   3   3   8   11.65    2.76
  -3   3  -8    9.04    1.82
  -3  -3  -6  395.26   19.20
  -3  -3  -6  389.19   19.12
  -3  -3  -6  374.07   17.93
  -3  -3  -6  386.48   18.04
   3  -3   6  399.17   17.80
   3  -3   6  392.36   19.27
   3  -3   6  377.88   18.26
  -3  -3  -6  380.72   19.19
   3  -3   6  390.54   19.18
   3   3   6  378.41   18.59
  -3   3  -6  397.42   18.16
   3   3   6  378.38   18.72
  -3   3  -6  390.49   18.61
  -3   3  -6  363.92   18.94
   3  -3   4   18.21    2.92
  -3  -3  -4   16.13    2.82
   3  -3   4   20.49    1.74
  -3  -3  -4   22.40    3.00
   3  -3   4   19.51    2.99
  -3  -3  -4   18.18    1.97
  -3  -3  -4   22.38    1.96
  -3  -3  -4   21.29    1.92
  -3  -3  -4   26.68    3.58
   3  -3   4   24.12    3.02
  -3  -3  -4   20.25    2.54
   3   3   4   25.23    2.79
  -3   3  -4   23.71    2.90
  -3   3  -4   16.75    2.28
  -3   3  -4   23.07    2.46
   3   3   4   18.31    2.55
   3   3   4   22.07    2.37
  -3  -3  -2  543.13   25.14
  -3  -3  -2  552.07   25.61
  -3  -3  -2  550.93   25.99
   3  -3   2  552.11   25.41
  -3  -3  -2  532.84   25.45
   3  -3   2  535.79   25.26
   3  -3   2  537.27   26.00
  -3  -3  -2  570.89   24.89
   3   3   2  560.14   24.80
   3   3   2  561.62   25.05
  -3   3  -2  519.20   24.88
  -3   3  -2  551.61   25.46
  -3   3  -2  537.53   24.91
   3   3   2  537.21   24.50
   3   3   2  544.74   24.76
   3   3   2  534.46   25.05
  -3  -3   0   26.08    2.29
  -3  -3   0   32.77    3.19
   3  -3   0   37.76    2.88
  -3  -3   0   40.86    4.32
   3  -3   0   34.85    2.84
  -3  -3   0   33.44    3.10
   3  -3   0   25.92    3.95
  -3  -3   0   39.53    4.08
   3   3   0   32.31    2.15
   3   3   0   32.68    2.57
   3   3   0   35.67    2.76
  -3   3   0   32.81    2.66
   3   3   0   33.35    2.43
   3   3   0   32.36    2.91
  -3   3   0   32.77    3.26
   3  -3  -2  421.11   19.17
   3  -3  -2  395.79   20.54
  -3  -3   2  412.74   20.08
   3  -3  -2  411.66   19.09
  -3  -3   2  409.79   20.29
  -3  -3   2  397.53   19.56
  -3  -3   2  411.21   18.93
   3  -3  -2  409.25   19.41
   3   3  -2  416.46   19.26
  -3   3   2  413.76   18.26
   3   3  -2  413.97   19.13
   3   3  -2  411.01   18.79
   3   3  -2  406.97   19.25
   3   3  -2  409.39   18.33
  -3   3   2  421.25   19.47
  -3   3   2  414.62   19.00
   3   3  -2  399.07   19.08
  -3  -3   4   33.55    3.81
   3  -3  -4   33.98    2.62
  -3  -3   4   26.96    2.09
  -3  -3   4   34.68    3.70
   3  -3  -4   37.45    3.47
  -3  -3   4   35.89    4.01
  -3  -3   4   26.77    3.92
   3  -3  -4   35.07    4.61
   3   3  -4   35.21    2.17
   3   3  -4   31.72    3.02
  -3   3   4   32.88    3.24
   3   3  -4   40.02    3.83
   3   3  -4   33.14    3.02
  -3   3   4   25.12    2.73
   3   3  -4   29.31    1.89
   3   3  -4   32.57    3.12
   3   3  -4   27.79    2.37
  -3   3   4   28.25    2.09
   3  -3  -6  470.40   20.62
  -3  -3   6  432.14   21.51
  -3  -3   6  438.42   21.89
   3  -3  -6  447.15   20.67
   3  -3  -6  454.52   20.34
   3  -3  -6  426.24   20.87
  -3  -3   6  458.47   21.06
   3  -3  -6  428.86   21.72
  -3  -3   6  408.24   21.41
   3   3  -6  448.83   21.37
   3   3  -6  435.69   20.03
   3   3  -6  437.35   20.37
  -3   3   6  447.81   20.61
   3   3  -6  423.69   20.67
   3   3  -6  425.85   20.55
  -3   3   6  410.05   20.03
  -3   3   6  435.99   20.97
   3  -3  -8   25.30    2.70
  -3  -3   8   20.13    3.73
   3  -3  -8   21.43    3.07
   3  -3  -8   17.56    3.28
  -3  -3   8   20.56    3.70
  -3  -3   8   23.05    3.66
  -3  -3   8   28.30    3.12
   3  -3  -8   21.24    2.85
   3  -3  -8   25.52    3.18
   3   3  -8   21.20    2.94
   3   3  -8   19.58    3.44
   3   3  -8   25.98    3.04
   3   3  -8   26.58    2.75
  -3   3   8   20.81    3.12
   3   3  -8   22.53    2.74
  -3   3   8   14.38    2.26
  -3  -3  10  306.51   16.84
   3  -3 -10  313.81   16.22
   3  -3 -10  311.66   15.46
   3  -3 -10  285.52   15.74
   3  -3 -10  309.05   16.18
   3  -3 -10  347.67   16.54
  -3  -3  10  305.27   16.75
  -3  -3  10  280.94   16.60
  -3   3  10  321.06   16.47
  -3   3  10  331.04   15.31
   3   3 -10  323.30   15.52
   3   3 -10  333.20   16.01
   3   3 -10  302.87   16.02
  -3  -3  12    4.02    2.64
   3  -3 -12    7.75    2.57
   3  -3 -12    2.12    1.96
  -3  -3  12    2.78    2.72
   3  -3 -12    3.79    2.39
  -3  -3  12    3.95    2.68
   3  -3 -12    4.78    2.49
   3  -3 -12    5.27    1.93
  -3   3  12   12.03    2.93
   3   3 -12    3.74    2.04
   3   3 -12    3.07    1.99
   3   3 -12    5.47    2.27
  -3   3  12    7.10    2.43
   3  -3 -14  217.07   12.50
   3  -3 -14  198.89   12.51
   3  -3 -14  216.17   12.92
  -3  -3  14  216.79   15.66
  -3  -3  14  216.85   13.19
  -3  -3  14  212.43   12.66
   3  -3 -14  224.63   11.93
  -3   3  14  210.60   12.78
   3   3 -14  206.70   12.70
   3   3 -14  219.54   11.93
  -3   3  14  202.34   12.29
   3  -3 -16    1.36    2.84
  -3  -3  16    0.40    2.85
   3  -3 -16    3.94    2.85
   3   3 -16    6.30    3.27
  -3   3  16    3.40    2.67
   3   3 -16    3.33    2.40
   3  -3 -18  126.49    9.35
   3  -3 -18  130.17    9.32
   3   3 -18  117.70    8.42
   3   3 -18  117.05    9.68
  -3   3  18  114.20    9.27
   3  -3 -20   -1.12    3.07
  -3  -3  20    0.33    4.05
   3  -3 -20    4.63    3.97
   3   3 -20    6.11    3.05
   3   3 -20   -1.86    3.95
  -3   3  20   10.17    4.22
  -3   3  20    6.95    4.02
  -3  -4 -17    0.40    3.87
   3  -4  17    3.36    4.25
  -3  -4 -17    1.31    4.27
   3   4  17   -1.62    5.43
   3   4  17    0.34    4.77
  -3   4 -17    2.21    4.43
  -3  -4 -15    1.73    3.10
   3  -4  15    7.35    3.77
  -3  -4 -15    7.29    3.27
  -3   4 -15    4.83    3.86
   3   4  15    3.76    4.42
   3   4  15    3.93    3.60
  -3   4 -15    3.58    3.33
  -3  -4 -13    0.10    2.46
  -3  -4 -13   -1.57    2.20
   3  -4  13    1.21    2.72
  -3  -4 -13    4.79    3.03
  -3   4 -13    1.33    2.54
  -3   4 -13    0.21    2.59
   3   4  13   -1.22    3.14
   3   4  13    0.67    3.46
  -3   4 -13    0.96    2.89
   3  -4  11    9.18    3.37
  -3  -4 -11    3.45    2.44
  -3  -4 -11    4.69    2.66
  -3  -4 -11    6.98    2.96
  -3  -4 -11    1.98    2.65
  -3   4 -11    2.19    2.27
  -3   4 -11    4.58    2.89
   3   4  11    8.93    3.26
   3   4  11    4.45    3.42
  -3  -4  -9   -2.77    1.87
  -3  -4  -9    2.69    2.36
  -3  -4  -9    1.30    1.70
   3  -4   9    3.07    2.25
  -3  -4  -9   -0.02    1.78
   3  -4   9    4.60    2.72
  -3  -4  -9   -1.47    2.31
  -3   4  -9    1.83    2.02
  -3   4  -9    2.67    1.45
   3   4   9    0.42    2.06
  -3   4  -9    4.14    1.92
   3   4   9    5.60    2.41
  -3   4  -9    1.89    2.20
   3  -4   7    5.56    2.17
  -3  -4  -7    7.45    2.75
  -3  -4  -7    6.32    1.86
  -3  -4  -7    5.04    1.93
   3  -4   7   10.35    2.87
  -3  -4  -7    8.14    2.69
  -3  -4  -7    9.34    2.88
   3   4   7    6.85    2.10
  -3   4  -7    7.17    2.31
   3   4   7    3.42    1.96
   3   4   7    3.89    2.00
  -3   4  -7    8.27    2.35
  -3   4  -7    6.77    1.83
  -3  -4  -5    4.40    2.00
   3  -4   5    3.43    2.18
  -3  -4  -5    6.91    1.85
  -3  -4  -5    6.39    2.64
   3  -4   5    9.97    2.58
  -3  -4  -5    7.89    2.58
   3  -4   5    7.35    2.12
  -3  -4  -5    6.02    1.48
   3   4   5    8.72    1.98
  -3   4  -5   13.36    2.10
   3   4   5    6.25    1.67
   3   4   5    3.69    1.84
  -3   4  -5    7.37    2.20
   3   4   5    5.04    1.95
  -3   4  -5    7.36    2.07
  -3  -4  -3    0.07    1.90
   3  -4   3    1.32    1.73
   3  -4   3    5.97    1.84
  -3  -4  -3    2.65    1.53
   3  -4   3    2.05    2.10
  -3  -4  -3    1.82    1.65
  -3  -4  -3    2.63    1.91
   3   4   3    0.97    1.22
   3   4   3   -0.64    1.24
   3   4   3    5.50    1.68
  -3   4  -3    3.71    1.37
  -3   4  -3    0.43    1.42
  -3   4  -3    0.77    1.47
   3   4   3    1.64    0.99
   3  -4   1   12.07    2.16
  -3  -4  -1   14.09    2.00
  -3  -4  -1   12.48    2.66
   3  -4   1    9.42    2.08
  -3  -4  -1   14.56    3.24
   3  -4   1   13.12    3.31
  -3  -4  -1   12.27    2.47
  -3  -4  -1   14.63    1.88
  -3  -4  -1   19.54    2.37
   3   4   1   16.53    2.15
  -3   4  -1   10.23    2.04
   3   4   1   15.35    2.26
  -3   4  -1   11.14    2.24
   3   4   1   11.60    2.00
   3   4   1   16.19    1.85
  -3  -4   1    5.54    1.85
  -3  -4   1    5.47    2.25
  -3  -4   1    2.45    1.65
   3  -4  -1    3.28    1.47
   3  -4  -1    4.57    2.75
  -3  -4   1    4.02    2.61
   3  -4  -1    2.44    1.23
   3   4  -1    4.59    1.56
   3   4  -1    4.66    1.57
   3   4  -1    2.35    0.85
  -3   4   1    4.11    1.60
  -3   4   1    3.41    1.56
   3   4  -1    5.63    1.46
   3   4  -1    3.09    1.42
   3  -4  -3   10.34    1.67
   3  -4  -3   10.96    3.28
   3  -4  -3    9.30    2.11
   3  -4  -3    9.14    1.70
  -3  -4   3   10.29    2.53
  -3  -4   3    4.30    2.66
  -3  -4   3    5.44    2.10
  -3  -4   3    5.65    2.45
   3   4  -3    7.71    1.60
  -3   4   3    9.86    2.07
   3   4  -3   10.69    2.00
   3   4  -3    8.33    1.18
   3   4  -3    7.92    1.76
  -3   4   3    8.92    1.92
   3   4  -3    8.04    1.76
  -3  -4   5   10.51    3.24
  -3  -4   5   12.09    2.91
   3  -4  -5    8.95    2.27
  -3  -4   5    9.57    2.77
   3  -4  -5   10.29    1.75
  -3  -4   5    9.61    2.81
   3  -4  -5    6.46    2.75
  -3   4   5    9.25    1.53
  -3   4   5    9.85    2.26
   3   4  -5    8.10    1.76
   3   4  -5    9.80    1.27
   3   4  -5    6.53    1.83
  -3   4   5    8.74    2.06
   3   4  -5    6.47    1.78
  -3  -4   7    0.39    2.06
  -3  -4   7   -0.46    1.94
   3  -4  -7    0.50    2.28
   3  -4  -7    1.39    1.88
  -3  -4   7    2.06    2.72
   3  -4  -7    1.61    1.50
   3  -4  -7    1.08    1.12
  -3  -4   7    2.95    1.97
   3   4  -7    0.03    1.48
   3   4  -7    2.05    1.56
  -3   4   7    0.99    1.73
  -3   4   7    2.67    1.74
   3   4  -7    0.46    1.14
  -3   4   7    1.61    1.28
   3   4  -7    0.97    1.34
   3  -4  -9    8.08    2.36
  -3  -4   9    4.88    2.71
  -3  -4   9   10.46    3.48
   3  -4  -9    8.57    1.75
  -3  -4   9   12.63    3.45
   3  -4  -9   10.02    3.05
   3  -4  -9    8.38    2.69
   3   4  -9    6.40    1.93
  -3   4   9    7.57    2.45
   3   4  -9    7.50    2.24
   3   4  -9   11.19    2.11
  -3   4   9   10.96    2.22
  -3   4   9    8.86    2.61
   3   4  -9    9.13    2.37
   3  -4 -11    2.13    2.23
  -3  -4  11    1.24    2.32
   3  -4 -11    1.42    2.23
   3  -4 -11   -0.47    1.79
  -3  -4  11   -0.20    2.45
  -3  -4  11    1.69    2.87
   3   4 -11    5.16    2.36
  -3   4  11   -1.65    1.71
   3   4 -11    3.86    2.07
   3   4 -11    1.70    1.73
  -3   4  11    1.77    2.10
   3  -4 -13    1.37    2.21
  -3  -4  13    6.85    3.36
   3  -4 -13    2.03    2.62
  -3  -4  13    7.92    3.54
   3  -4 -13    1.06    2.26
   3   4 -13    5.91    2.36
   3   4 -13    4.16    2.44
   3   4 -13    3.69    2.60
  -3   4  13    5.19    2.68
   3  -4 -15    3.80    2.93
  -3  -4  15    7.21    3.67
   3  -4 -15   -1.48    2.49
   3  -4 -15    3.50    2.37
  -3  -4  15    8.18    3.48
  -3   4  15    2.58    3.09
   3   4 -15    3.23    2.27
   3   4 -15    4.16    2.96
  -3  -4  17    3.24    3.42
   3  -4 -17   -0.82    2.60
   3  -4 -17    0.72    2.63
   3   4 -17    2.09    3.13
   3   4 -17    4.08    2.66
  -3   4  17   -1.29    2.72
   3  -4 -19    0.40    4.48
  -3  -4  19    4.60    4.77
   3  -4 -19    0.32    4.04
   3   4 -19    6.41    4.47
  -3   4  19    1.14    4.07
   3   4 -19    4.23    4.45
  -3  -5 -16   -0.76    4.42
   3  -5  16   -4.76    3.79
  -3   5 -16   -2.28    4.90
   3   5  16    6.34    5.08
   3   5  16   -4.13    4.59
   3   5  16    8.78    4.19
   3  -5  14   84.69    9.22
  -3  -5 -14  125.50    9.78
  -3   5 -14  127.78   10.86
   3   5  14  130.54   11.29
  -3   5 -14  100.71    9.80
   3   5  14  130.64    9.53
   3   5  14   93.25    9.60
  -3  -5 -12    2.95    3.28
  -3  -5 -12    2.98    2.91
  -3  -5 -12    5.72    2.88
   3  -5  12    8.65    3.63
  -3   5 -12    2.55    2.75
  -3   5 -12   -1.24    2.76
   3   5  12    3.37    3.28
   3   5  12    6.10    3.34
   3   5  12    8.65    3.46
  -3  -5 -10  171.12   11.14
  -3  -5 -10  173.40   10.84
  -3  -5 -10  146.70    9.65
   3  -5  10  162.22   11.40
  -3  -5 -10  160.32    9.93
   3   5  10  165.56   10.93
   3   5  10  174.19   10.71
  -3   5 -10  174.82   10.88
  -3   5 -10  153.37   10.29
   3   5  10  174.26   10.80
  -3  -5  -8    7.87    2.44
   3  -5   8    8.66    3.25
  -3  -5  -8    6.97    2.61
  -3  -5  -8    5.50    3.16
  -3  -5  -8   12.29    3.29
   3   5   8   10.16    2.90
   3   5   8   14.01    3.19
   3   5   8   12.43    3.36
   3   5   8    7.45    2.28
  -3   5  -8    7.55    2.81
  -3   5  -8    4.79    1.75
  -3  -5  -6  208.17   11.41
   3  -5   6  197.01   11.93
   3  -5   6  229.55   11.89
  -3  -5  -6  188.97   10.76
   3  -5   6  202.20   11.61
  -3  -5  -6  204.71   11.54
   3  -5   6  202.49   11.54
  -3  -5  -6  174.74   12.17
  -3   5  -6  200.60   10.45
   3   5   6  212.55   11.31
  -3   5  -6  200.80   11.72
   3   5   6  178.53   11.11
  -3   5  -6  215.23   11.45
   3   5   6  190.95   10.97
   3  -5   4   18.55    2.98
  -3  -5  -4   18.80    2.82
  -3  -5  -4   27.07    3.69
  -3  -5  -4   23.95    4.59
  -3  -5  -4   22.30    3.83
   3  -5   4   18.34    3.36
   3  -5   4   21.24    4.23
  -3   5  -4   16.41    2.93
   3   5   4   22.18    3.16
   3   5   4   23.83    3.22
   3   5   4   18.92    2.68
   3   5   4   25.06    3.12
  -3   5  -4   18.22    2.67
  -3   5  -4   17.53    3.10
   3  -5   2  283.93   14.79
  -3  -5  -2  290.61   15.57
  -3  -5  -2  304.21   16.84
   3  -5   2  302.11   15.23
   3  -5   2  318.63   16.80
   3   5   2  298.04   14.82
  -3   5  -2  291.55   14.59
  -3   5  -2  297.58   15.01
   3   5   2  296.63   14.53
   3   5   2  301.59   14.76
  -3   5  -2  295.42   15.44
   3   5   2  274.87   14.93
   3  -5   0   12.91    2.16
  -3  -5   0    5.71    2.73
  -3  -5   0   10.17    2.09
   3  -5   0    7.73    1.94
  -3  -5   0   11.05    3.81
   3  -5   0   15.33    3.91
  -3   5   0    8.31    2.27
   3   5   0    8.27    2.04
   3   5   0    5.46    1.94
  -3   5   0    9.40    2.33
   3   5   0   11.04    2.31
   3   5   0   10.28    1.65
   3  -5  -2  322.11   15.18
   3  -5  -2  305.33   14.90
   3  -5  -2  298.69   17.37
  -3  -5   2  290.50   16.85
  -3  -5   2  324.43   15.77
  -3  -5   2  315.94   17.30
  -3  -5   2  342.24   15.97
   3   5  -2  296.15   15.42
  -3   5   2  318.00   15.56
   3   5  -2  314.23   15.24
   3   5  -2  295.20   15.36
  -3   5   2  300.43   15.91
   3   5  -2  295.01   14.68
   3   5  -2  301.26   15.14
   3  -5  -4   13.69    3.80
  -3  -5   4   13.14    3.11
   3  -5  -4    5.94    2.16
  -3  -5   4    4.60    3.03
   3  -5  -4    6.99    1.54
  -3  -5   4    4.62    2.58
  -3  -5   4    9.38    3.48
  -3   5   4    5.74    2.09
   3   5  -4    7.10    2.03
   3   5  -4    9.42    2.02
  -3   5   4    5.42    2.18
   3   5  -4    8.93    2.16
   3  -5  -6  299.93   16.33
   3  -5  -6  245.13   14.83
  -3  -5   6  271.07   16.50
  -3  -5   6  305.85   15.76
  -3  -5   6  307.40   15.84
  -3  -5   6  295.08   15.85
  -3   5   6  285.64   14.75
  -3   5   6  285.01   15.25
  -3   5   6  261.20   14.62
   3   5  -6  299.75   14.77
   3   5  -6  293.28   14.53
   3   5  -6  272.55   14.57
  -3  -5   8    8.33    2.89
  -3  -5   8   10.59    3.87
   3  -5  -8   12.91    3.13
  -3  -5   8   12.18    3.29
  -3  -5   8   12.88    3.50
   3  -5  -8    7.71    3.55
  -3   5   8   14.20    2.42
   3   5  -8    9.23    2.42
   3   5  -8   11.74    2.15
   3   5  -8    8.53    2.44
   3   5  -8   12.52    2.54
  -3   5   8    7.93    2.53
  -3   5   8   12.48    2.97
   3  -5 -10  182.11   11.52
   3  -5 -10  179.60   10.83
  -3  -5  10  199.81   12.70
  -3  -5  10  153.91   11.35
   3  -5 -10  179.51   11.28
  -3  -5  10  188.43   11.90
   3   5 -10  172.86   10.58
  -3   5  10  186.04   10.26
  -3   5  10  182.66   11.11
   3   5 -10  169.31   10.53
  -3   5  10  201.60   13.12
   3   5 -10  181.49   10.79
   3   5 -10  174.75   10.03
   3  -5 -12    4.04    2.64
   3  -5 -12    4.64    2.93
  -3  -5  12    5.34    3.55
   3  -5 -12    8.17    3.19
  -3  -5  12   10.31    4.29
  -3   5  12    5.92    2.71
   3   5 -12    6.82    2.56
   3   5 -12    7.41    2.71
   3   5 -12    6.37    2.79
  -3   5  12    4.07    2.75
   3  -5 -14  110.58    9.00
   3  -5 -14  102.60    9.45
  -3  -5  14  111.64   10.55
   3  -5 -14  109.68    8.12
  -3  -5  14  125.62    9.77
   3   5 -14  111.07    8.53
  -3   5  14  109.21    8.42
   3   5 -14  110.54    8.55
  -3   5  14  106.43    8.82
  -3  -5  16    2.21    3.98
   3  -5 -16    0.35    3.80
   3  -5 -16    2.53    3.92
  -3   5  16    1.15    3.27
  -3   5  16    1.93    3.68
   3   5 -16    3.58    3.41
   3  -5 -18   98.16   10.31
   3  -5 -18   80.41    9.31
  -3   5  18   82.65    8.87
  -3   5  18   65.88    7.77
   3   5 -18   89.98    8.99
   3   6  15    3.94    4.59
   3   6  15    6.92    6.58
  -3  -6 -13    3.42    4.03
   3  -6  13   13.60    5.85
  -3   6 -13    4.00    4.12
   3   6  13    5.18    4.11
  -3   6 -13   -0.80    4.24
   3   6  13    3.32    4.86
   3   6  13    4.65    3.76
  -3  -6 -11    3.88    3.32
   3  -6  11   -2.49    3.26
  -3  -6 -11    3.49    3.16
  -3   6 -11    6.40    3.57
   3   6  11   -0.14    2.88
   3   6  11    4.69    4.01
  -3   6 -11    2.87    3.15
   3   6  11    0.86    2.83
  -3  -6  -9    8.25    3.38
  -3  -6  -9    7.02    3.41
   3  -6   9    8.96    3.88
   3  -6   9    9.55    3.73
  -3  -6  -9    6.14    3.11
   3   6   9    9.21    3.45
  -3   6  -9   12.33    3.42
   3   6   9    4.26    2.63
   3   6   9    7.94    2.97
  -3  -6  -7   11.89    3.08
  -3  -6  -7    5.20    3.64
  -3  -6  -7    4.54    2.60
   3  -6   7    7.37    3.36
   3  -6   7    2.62    2.49
   3   6   7    9.27    2.84
   3   6   7    2.67    2.29
  -3   6  -7    8.00    3.05
   3   6   7    6.81    2.48
  -3  -6  -5    9.16    3.24
   3  -6   5    2.62    2.05
  -3  -6  -5    1.80    3.51
  -3  -6  -5    5.23    2.32
   3  -6   5    5.96    2.82
   3  -6   5    4.71    3.28
  -3   6  -5    6.31    2.02
   3   6   5    5.76    2.28
   3   6   5    7.87    2.86
  -3   6  -5    5.90    2.74
   3   6   5    7.00    2.56
  -3  -6  -3    2.09    2.53
   3  -6   3    9.47    2.39
  -3  -6  -3    9.54    4.28
  -3  -6  -3   10.17    3.04
   3  -6   3    1.82    3.16
   3  -6   3   10.43    3.10
   3   6   3   11.11    2.91
  -3   6  -3    4.39    2.47
  -3   6  -3    9.78    2.18
   3   6   3    6.44    2.43
   3   6   3    7.63    2.17
   3  -6   1    2.31    1.55
   3  -6   1    7.47    3.64
  -3  -6  -1    1.08    2.46
   3  -6   1    3.04    1.85
  -3  -6  -1    5.51    3.09
  -3  -6  -1    4.29    3.58
  -3   6  -1   -0.12    1.85
   3   6   1    3.10    2.21
   3   6   1    4.95    2.15
   3   6   1    5.00    1.74
  -3   6  -1    4.01    2.29
   3   6   1    2.71    2.09
  -3  -6   1   19.87    4.38
   3  -6  -1   17.83    4.65
   3  -6  -1   16.15    2.77
  -3  -6   1   16.50    4.74
  -3  -6   1   13.42    3.84
   3   6  -1   15.75    3.01
   3   6  -1   18.56    3.26
   3   6  -1   18.72    3.16
   3   6  -1   19.59    2.86
  -3   6   1   15.27    3.18
  -3   6   1   20.23    3.58
  -3  -6   3    7.33    3.71
  -3  -6   3   13.31    4.48
   3  -6  -3   13.30    4.28
  -3  -6   3   13.00    2.88
   3   6  -3   11.55    2.59
  -3   6   3   10.49    3.09
   3   6  -3   11.59    2.68
   3   6  -3   14.20    2.87
  -3   6   3    8.40    2.68
   3  -6  -5    7.42    3.83
  -3  -6   5    8.02    3.88
   3  -6  -5    4.73    2.76
  -3  -6   5    8.35    3.74
  -3  -6   5    6.57    2.79
  -3  -6   5    2.99    2.82
   3   6  -5    2.99    1.91
   3   6  -5    3.49    2.00
  -3   6   5    6.17    2.65
   3   6  -5    9.07    2.71
  -3  -6   7    6.38    3.24
  -3  -6   7    4.78    3.02
   3  -6  -7    5.89    3.42
  -3  -6   7    9.88    3.99
   3  -6  -7   11.74    3.39
  -3  -6   7    3.77    3.07
  -3   6   7    1.89    2.33
   3   6  -7    9.41    2.49
   3   6  -7   10.81    2.60
   3   6  -7    7.17    2.61
  -3  -6   9    5.25    3.29
  -3  -6   9    0.02    3.25
   3  -6  -9    1.39    2.59
   3  -6  -9   -0.97    3.02
   3   6  -9   -0.56    2.04
  -3   6   9    1.86    2.73
   3   6  -9    2.33    2.19
   3   6  -9    4.62    2.18
  -3  -6  11   10.66    4.82
   3  -6 -11    3.33    3.43
  -3  -6  11   11.47    3.93
  -3  -6  11    7.66    3.92
   3  -6 -11   14.80    4.04
   3   6 -11    8.54    2.99
  -3   6  11    4.86    3.34
   3   6 -11   10.94    3.12
   3  -6 -13   -0.26    3.07
  -3  -6  13    7.86    4.52
   3  -6 -13    2.97    2.95
  -3  -6  13    0.76    3.76
  -3   6  13   10.92    3.89
   3   6 -13    7.91    3.28
   3   6 -13    0.72    2.83
  -3  -6  15    2.41    4.70
  -3  -6  15    0.64    4.34
   3  -6 -15    3.29    4.73
   3  -6 -15   -0.22    2.76
  -3   6  15    4.18    4.14
   3   6 -15    4.71    3.85
   3   6 -15    8.19    3.81
   3  -6 -17   -0.66    4.67
  -3  -6  17    2.05    6.18
   3  -6 -17   -2.71    5.11
  -3   6  17    2.27    4.62
  -3  -7 -12    0.35    4.43
   3  -7  12   -1.88    4.31
   3  -7  12    7.17    6.03
   3   7  12    0.43    4.20
  -3   7 -12    1.98    5.03
  -3   7 -12    3.48    4.82
   3   7  12   -2.56    5.89
  -3  -7 -10   82.45    9.55
   3  -7  10  131.04   11.80
  -3  -7 -10  109.52   11.29
   3  -7  10  104.65    9.79
   3   7  10   97.25    9.35
   3   7  10  115.30   10.96
  -3   7 -10  118.55   10.72
  -3   7 -10  116.70   10.57
   3  -7   8    2.47    2.71
  -3  -7  -8    3.63    3.15
  -3  -7  -8    4.72    4.04
   3  -7   8    0.65    3.53
  -3   7  -8    7.08    3.80
   3   7   8    0.81    2.80
   3   7   8    8.35    4.08
   3  -7   6  170.58   10.44
   3  -7   6  161.50   11.00
  -3  -7  -6  150.87   12.16
  -3  -7  -6  162.81   11.27
   3   7   6  153.41   10.49
   3   7   6  149.00   10.73
  -3   7  -6  177.63   10.82
  -3  -7  -4    0.16    2.42
  -3  -7  -4    2.38    3.28
   3  -7   4    3.74    2.90
  -3  -7  -4   -5.14    3.25
   3  -7   4   -2.48    3.28
  -3   7  -4    2.64    2.72
   3   7   4    6.02    2.83
  -3   7  -4    1.27    1.89
   3   7   4    2.32    2.69
   3  -7   2  144.84   11.49
   3  -7   2  142.70    9.08
  -3  -7  -2  148.15   10.28
  -3  -7  -2  144.45   10.59
  -3  -7  -2  134.78   11.42
  -3   7  -2  150.27    9.74
  -3   7  -2  151.15    8.71
   3   7   2  133.33    9.37
   3   7   2  129.61    9.16
   3   7   2  154.93    9.73
  -3  -7   0    7.71    3.69
  -3  -7   0    1.71    3.60
   3  -7   0   14.06    4.64
  -3  -7   0    8.43    4.91
   3  -7   0   12.45    2.71
   3   7   0    3.81    2.37
   3   7   0    6.62    2.56
   3   7   0    4.16    2.70
  -3   7   0    4.13    3.09
   3  -7  -2  158.82    9.32
  -3  -7   2  173.54   12.01
  -3  -7   2  161.92   12.40
   3  -7  -2  163.60   12.57
  -3  -7   2  154.62   11.73
   3   7  -2  160.91   10.16
  -3   7   2  161.70   10.50
   3   7  -2  162.28    9.94
   3   7  -2  169.52   10.12
  -3  -7   4    3.66    3.70
  -3  -7   4   16.26    4.98
  -3  -7   4   13.81    4.58
   3  -7  -4   14.35    5.08
   3   7  -4    5.81    2.45
  -3   7   4   10.57    3.59
   3   7  -4   13.29    3.48
   3   7  -4    6.33    2.43
   3  -7  -6  128.22    9.09
   3  -7  -6  134.42   10.64
  -3  -7   6  136.43   10.53
  -3  -7   6  114.63    9.02
  -3  -7   6  125.17   12.33
  -3  -7   6  128.22    9.74
  -3   7   6  115.79    9.02
   3   7  -6  121.37    8.34
   3   7  -6  113.76    8.54
   3   7  -6  121.55    8.48
  -3  -7   8   -0.90    3.25
  -3  -7   8    2.18    4.08
   3  -7  -8   -3.36    2.93
   3  -7  -8    5.03    3.48
  -3  -7   8    1.43    3.36
   3   7  -8    3.56    2.78
  -3   7   8    6.44    3.46
   3   7  -8    2.98    2.39
   3   7  -8    4.80    2.59
  -3  -7  10  100.00   10.02
   3  -7 -10  130.54   10.38
  -3  -7  10  170.45   14.32
   3  -7 -10  113.92   10.79
  -3  -7  10  130.11   11.30
   3   7 -10  113.63    9.21
  -3   7  10  127.55    9.95
   3   7 -10  116.70    8.68
   3   7 -10  123.41    9.00
   3  -7 -12   -2.01    4.51
  -3  -7  12    1.90    5.46
  -3  -7  12   -5.42    3.71
   3  -7 -12    3.46    3.94
   3   7 -12    2.34    3.24
  -3   7  12    6.69    4.32
  -3  -7  14   74.10    9.48
  -3  -7  14   72.07    9.28
   3  -7 -14  113.65   10.12
  -3   7  14   76.73    8.78
   3   7 -14   96.72    9.61
   3  -8   7    7.18    4.82
  -3  -8  -7    7.16    4.64
  -3  -8  -7    6.96    6.10
  -3   8  -7   10.43    4.77
   3   8   7    4.78    4.31
   3   8   7    6.11    4.36
  -3  -8  -5    9.48    6.21
  -3  -8  -5    4.47    5.10
   3  -8   5    2.10    3.14
  -3   8  -5    9.75    4.35
   3   8   5    9.74    3.89
   3   8   5    3.50    4.13
   3   8   5   10.00    4.33
   3  -8   3    7.68    5.11
  -3  -8  -3    0.23    4.53
  -3  -8  -3   10.88    3.88
   3  -8   3    2.61    2.45
  -3  -8  -3   16.52    7.33
  -3   8  -3   14.14    4.39
   3   8   3   13.56    3.84
   3   8   3    8.16    3.90
   3   8   3    7.39    3.30
   3  -8   1   13.89    3.16
  -3  -8  -1   23.87    5.01
  -3  -8  -1    8.14    5.32
  -3  -8  -1   10.04    6.17
   3  -8   1    7.79    5.55
   3   8   1   11.01    3.26
  -3   8  -1   15.52    4.61
   3   8   1    5.67    3.82
  -3   8  -1   19.05    3.45
   3   8   1   10.77    3.41
  -3  -8   1    1.48    5.61
   3  -8  -1    9.09    5.88
  -3  -8   1   14.61    5.93
  -3  -8   1    9.13    4.39
   3   8  -1    5.06    3.27
  -3   8   1    0.44    3.61
   3   8  -1    3.49    2.58
   3   8  -1    6.24    2.91
   3  -8  -3   10.04    5.63
  -3  -8   3    9.75    5.84
  -3  -8   3   13.15    5.91
  -3  -8   3    7.99    5.06
   3   8  -3    6.03    2.73
   3   8  -3   10.14    3.02
  -3   8   3    8.27    4.13
   3   8  -3   10.82    3.66
  -3  -8   5    8.72    5.69
  -3  -8   5   11.49    5.91
   3  -8  -5    9.22    6.10
   3   8  -5   11.30    3.31
   3   8  -5   12.75    4.32
  -3   8   5    0.23    3.68
   3   8  -5   14.23    3.80
  -3  -8   7    5.51    5.12
  -3  -8   7    7.57    6.73
   3  -8  -7    2.79    5.32
  -3   8   7   10.94    5.14
   3   8  -7    5.78    3.70
   3   8  -7    3.60    3.00
   3  -8  -9    9.55    5.62
  -3  -8   9   10.36    7.07
  -3  -8   9    4.19    3.86
  -3  -8   9    6.77    5.45
   3  -8  -9   12.47    5.29
   3   8  -9    4.73    4.50
  -3   8   9    6.30    4.93
   3   8  -9    6.29    3.87
  -4   0 -18    0.37    2.60
  -4   0 -18    4.21    3.82
   4   0  18   -3.09    3.51
  -4   0 -18    2.76    4.03
  -4   0 -16  139.68    9.23
  -4   0 -16  132.33    9.62
   4   0  16  118.28   10.00
  -4   0 -16  116.17    8.35
   4   0  16  108.39   10.30
  -4   0 -14    8.70    3.46
   4   0  14    9.22    3.81
   4   0  14   14.83    4.42
  -4   0 -14   12.40    3.00
   4   0  14    9.46    3.19
  -4   0 -14   10.67    3.20
   4   0  12  227.57   13.44
  -4   0 -12  209.07   12.42
  -4   0 -12  217.32   12.72
   4   0  12  237.80   13.78
  -4   0 -12  236.79   13.71
   4   0  12  229.83   12.72
   4   0  10   13.34    2.61
   4   0  10   18.57    3.55
  -4   0 -10   15.49    3.53
   4   0  10   18.10    3.07
  -4   0 -10   15.47    2.92
   4   0  10   13.02    3.44
  -4   0 -10   17.69    3.03
  -4   0  -8  289.40   14.25
   4   0   8  284.19   15.04
   4   0   8  298.62   14.86
  -4   0  -8  273.02   14.70
  -4   0  -8  285.52   14.56
   4   0   8  303.02   14.19
  -4   0  -8  271.48   15.24
   4   0   8  305.76   14.75
   4   0   6   22.32    2.24
  -4   0  -6   20.40    2.63
   4   0   6   19.66    2.68
  -4   0  -6   16.71    2.48
  -4   0  -6   22.10    2.95
   4   0   6   19.60    2.85
   4   0   6   21.63    2.87
   4   0   4  587.42   26.92
   4   0   4  609.91   26.31
  -4   0  -4  611.18   27.35
  -4   0  -4  561.51   27.12
  -4   0  -4  574.54   26.80
   4   0   4  585.25   27.33
   4   0   2   25.41    2.43
  -4   0  -2   26.94    2.75
  -4   0  -2   26.30    2.09
  -4   0  -2   25.61    2.95
   4   0   2   24.75    1.64
   4   0   2   22.78    2.07
   4   0   2   21.86    2.64
   4   0   0  600.03   26.50
  -4   0   0  598.15   27.24
   4   0   0  599.01   26.73
  -4   0   0  592.53   27.02
   4   0   0  609.30   27.03
   4   0   0  595.86   27.68
   4   0   0  620.91   26.94
   4   0   0  579.94   27.44
  -4   0   0  600.36   27.80
   4   0  -2   11.76    1.04
   4   0  -2    9.43    1.43
   4   0  -2   11.76    1.93
  -4   0   2   11.07    1.17
   4   0  -2   15.36    2.56
  -4   0   2   10.61    1.68
   4   0  -2   12.32    1.21
   4   0  -2    8.49    1.30
  -4   0   2    7.83    1.98
  -4   0   4  510.10   23.52
   4   0  -4  559.48   23.80
   4   0  -4  462.15   24.29
  -4   0   4  533.91   23.05
   4   0  -4  511.37   24.01
  -4   0   4  524.46   24.45
  -4   0   6   49.29    3.36
  -4   0   6   55.94    3.07
   4   0  -6   52.32    4.08
   4   0  -6   62.12    4.66
   4   0  -6   60.00    3.23
   4   0  -6   52.37    3.84
  -4   0   6   45.65    4.53
  -4   0   8  382.25   17.97
  -4   0   8  386.21   18.92
   4   0  -8  399.53   18.10
   4   0  -8  406.77   19.19
   4   0  -8  393.97   18.11
  -4   0   8  384.81   17.91
   4   0  -8  396.44   18.95
  -4   0   8  374.37   18.88
   4   0  -8  381.10   18.97
   4   0 -10    9.17    2.47
   4   0 -10   12.42    1.96
   4   0 -10   10.36    2.51
   4   0 -10   11.99    2.10
  -4   0  10   19.19    3.09
   4   0 -10   12.50    2.62
  -4   0  10   15.90    2.05
  -4   0  10   10.47    2.26
   4   0 -12  212.00   13.27
  -4   0  12  254.69   13.51
  -4   0  12  243.87   12.43
   4   0 -12  239.38   12.31
   4   0 -12  248.15   13.67
  -4   0  12  264.42   13.62
   4   0 -12  249.95   12.83
   4   0 -14    3.17    2.18
  -4   0  14    2.14    2.58
  -4   0  14    0.96    2.22
   4   0 -14    5.16    2.60
  -4   0  14    4.99    2.50
   4   0 -14    5.15    2.67
  -4   0  16  204.29   12.61
   4   0 -16  177.99   12.50
   4   0 -16  224.57   12.34
  -4   0  16  214.79   12.39
  -4   0  18   -0.62    2.42
   4   0 -18   -0.57    2.25
   4   0 -18    8.47    2.93
   4   0 -20  117.24   10.79
   4   0 -20  111.02    8.49
   4   0 -22   -2.89    3.32
   4   0 -22    3.19    3.71
   4  -1  19    4.83    4.90
  -4  -1 -19   -0.28    3.41
   4  -1  19    6.14    4.05
  -4  -1 -19    5.47    4.26
  -4  -1 -19    2.38    4.26
  -4   1 -19    0.83    4.10
  -4   1 -19    2.47    4.44
   4   1  19   -3.14    4.49
   4  -1  17    0.31    3.21
  -4  -1 -17   -1.30    3.25
  -4  -1 -17   -2.97    2.78
  -4  -1 -17    2.11    2.71
   4   1  17    5.80    3.17
  -4   1 -17   -1.50    3.18
   4   1  17   -3.04    4.04
  -4   1 -17   -1.70    3.29
   4  -1  15    0.28    2.63
  -4  -1 -15   -4.25    2.50
  -4  -1 -15    2.30    2.75
  -4  -1 -15    1.04    2.33
  -4   1 -15   -5.26    2.60
   4   1  15   -4.44    2.88
   4   1  15    2.75    2.69
  -4   1 -15    5.87    2.39
  -4   1 -15   -6.08    2.53
   4  -1  13   -2.62    2.03
  -4  -1 -13    1.55    2.38
   4  -1  13    0.84    2.62
  -4  -1 -13    0.98    2.00
  -4  -1 -13    1.00    2.40
   4   1  13   -3.14    2.62
   4   1  13    3.07    2.59
   4   1  13    1.81    2.89
  -4   1 -13   -2.45    2.04
  -4   1 -13   -0.79    2.12
  -4   1 -13   -1.71    2.29
   4  -1  11    1.77    2.13
  -4  -1 -11   -1.20    2.14
  -4  -1 -11    2.90    2.28
  -4  -1 -11    1.48    1.72
   4  -1  11    2.38    2.22
   4   1  11   -1.22    1.94
   4   1  11    0.86    2.40
   4   1  11   -0.12    2.22
  -4   1 -11    3.19    2.51
  -4   1 -11   -0.47    1.76
  -4   1 -11   -2.35    1.86
  -4  -1  -9    2.53    2.10
  -4  -1  -9    4.02    1.70
   4  -1   9    2.74    2.12
   4  -1   9    3.91    1.48
  -4  -1  -9    7.30    2.45
   4  -1   9    5.56    2.44
  -4  -1  -9    5.66    2.63
   4   1   9    2.63    2.24
   4   1   9    4.80    1.96
  -4   1  -9    0.15    1.57
  -4   1  -9    2.41    1.90
  -4   1  -9    3.42    1.59
   4   1   9    1.21    1.99
  -4  -1  -7   -0.68    1.22
   4  -1   7    0.13    0.90
   4  -1   7   -0.60    1.30
  -4  -1  -7    0.64    1.72
  -4  -1  -7    0.75    1.50
   4  -1   7    1.27    1.66
  -4  -1  -7    0.09    1.62
   4  -1   7   -1.31    1.66
   4   1   7    2.34    1.66
  -4   1  -7    0.66    1.41
  -4   1  -7   -0.45    1.10
   4   1   7   -0.41    1.27
  -4   1  -7   -1.19    1.22
   4   1   7    0.24    1.55
   4  -1   5    2.50    1.63
   4  -1   5    3.25    1.30
  -4  -1  -5    1.92    1.25
  -4  -1  -5    0.79    1.29
   4  -1   5    3.11    1.21
   4  -1   5   -1.01    1.38
  -4  -1  -5    2.13    1.61
  -4  -1  -5    1.07    1.24
  -4  -1  -5    1.18    1.57
   4   1   5    3.15    1.47
   4   1   5    2.68    1.13
  -4   1  -5    1.96    1.29
  -4   1  -5    2.93    1.53
  -4   1  -5    2.13    1.46
   4   1   5    0.91    1.41
  -4   1  -5    0.78    1.38
  -4  -1  -3   -0.16    1.24
  -4  -1  -3    1.63    0.89
  -4  -1  -3    0.77    1.34
   4  -1   3    0.24    1.25
   4  -1   3    0.82    0.83
   4  -1   3   -0.46    1.27
   4  -1   3    2.16    1.41
   4   1   3    0.60    1.01
  -4   1  -3    0.03    1.20
  -4   1  -3    1.80    1.22
   4   1   3    1.21    0.95
  -4   1  -3   -1.89    0.96
   4   1   3    1.46    0.87
   4   1   3   -0.13    0.99
   4  -1   1    0.17    1.33
   4  -1   1   -0.46    0.62
   4  -1   1    0.69    1.09
  -4  -1  -1    1.36    1.19
   4  -1   1    0.51    0.48
  -4  -1  -1   -1.66    1.07
   4   1   1    0.24    0.85
  -4   1  -1    0.32    0.65
   4   1   1   -0.76    0.62
  -4   1  -1    2.94    1.27
   4   1   1   -0.95    0.49
  -4   1  -1    1.76    1.07
   4   1   1    0.20    0.95
  -4  -1   1    9.05    2.08
   4  -1  -1   15.22    2.11
   4  -1  -1   12.58    1.40
   4  -1  -1   16.72    2.68
   4  -1  -1   11.27    1.27
   4  -1  -1    8.24    1.20
  -4  -1   1   10.94    1.83
  -4   1   1   12.35    1.56
   4   1  -1   11.29    1.58
   4   1  -1   11.09    0.73
   4   1  -1   10.00    1.26
   4   1  -1   10.29    1.62
   4   1  -1   13.27    1.89
  -4   1   1   11.84    1.77
   4  -1  -3    0.30    0.72
   4  -1  -3    0.44    1.62
   4  -1  -3    0.03    0.94
   4  -1  -3    0.29    0.54
  -4  -1   3    1.92    0.96
  -4  -1   3    1.92    1.48
   4   1  -3    0.25    1.04
  -4   1   3    0.97    0.79
  -4   1   3   -0.51    0.37
  -4   1   3   -0.62    0.94
   4   1  -3   -0.74    0.68
   4   1  -3    0.26    0.95
   4   1  -3    0.69    0.87
  -4  -1   5    1.17    1.52
   4  -1  -5    0.85    0.86
  -4  -1   5    1.52    0.91
   4  -1  -5   -1.23    1.56
   4  -1  -5    1.19    1.01
   4  -1  -5    1.82    1.13
   4   1  -5    0.92    1.23
   4   1  -5    0.94    1.00
  -4   1   5    0.97    0.74
  -4   1   5    1.79    1.31
   4   1  -5    0.84    0.92
   4  -1  -7    1.46    1.65
  -4  -1   7    0.31    0.38
   4  -1  -7    1.49    1.04
  -4  -1   7    0.25    0.78
  -4  -1   7    1.87    1.52
  -4  -1   7   -0.29    1.44
   4  -1  -7    3.44    1.50
  -4  -1   7    0.13    1.89
   4  -1  -7   -0.12    1.23
   4  -1  -7    0.17    1.00
   4   1  -7    2.93    1.70
   4   1  -7    0.36    0.68
  -4   1   7    0.07    0.78
   4   1  -7   -1.11    0.92
   4  -1  -9    1.52    1.63
   4  -1  -9    1.60    1.19
  -4  -1   9    3.20    2.16
  -4  -1   9    1.24    1.66
   4  -1  -9   -0.82    1.42
  -4  -1   9   -0.83    1.47
   4  -1  -9   -0.71    0.99
   4  -1  -9    0.78    1.36
   4   1  -9   -0.97    1.22
  -4   1   9   -0.50    1.41
   4   1  -9   -1.06    1.61
  -4   1   9    0.53    1.03
   4   1  -9    1.19    1.11
  -4  -1  11    7.04    2.56
  -4  -1  11    7.82    2.79
  -4  -1  11    9.02    2.06
   4  -1 -11    2.55    2.03
   4  -1 -11    3.40    1.64
   4  -1 -11    5.11    2.05
   4  -1 -11    6.14    1.88
   4  -1 -11    5.60    2.41
  -4   1  11    6.13    1.80
   4   1 -11    4.19    1.69
   4   1 -11    3.41    2.02
   4   1 -11    5.42    2.41
  -4   1  11    2.63    1.80
   4  -1 -13   -2.26    1.65
   4  -1 -13   -1.43    1.65
  -4  -1  13   -2.10    2.11
   4  -1 -13    0.08    1.90
  -4  -1  13    0.86    2.06
   4  -1 -13   -2.50    1.86
  -4  -1  13   -1.49    2.39
   4  -1 -13    0.69    1.74
  -4   1  13    0.82    1.61
   4   1 -13   -0.53    1.81
  -4   1  13    1.95    1.86
   4   1 -13   -2.32    1.93
   4   1 -13   -1.46    1.54
   4  -1 -15   -2.80    1.45
  -4  -1  15    0.36    2.35
   4  -1 -15   -2.40    1.81
  -4  -1  15    2.07    2.59
   4  -1 -15    1.30    2.30
  -4  -1  15   -1.32    2.23
   4  -1 -15   -3.22    1.94
   4  -1 -15   -1.35    1.93
   4   1 -15   -0.75    2.02
  -4   1  15   -3.42    1.82
   4   1 -15   -1.75    1.95
  -4   1  15   -2.78    1.87
   4  -1 -17    0.57    2.18
   4  -1 -17   -3.20    2.07
   4  -1 -17    0.33    2.47
  -4  -1  17   -0.44    2.81
   4   1 -17   -2.20    1.76
   4   1 -17   -2.18    2.46
   4  -1 -19    0.93    2.77
  -4  -1  19   -3.22    2.83
   4  -1 -19   -2.78    2.81
   4   1 -19    2.92    3.02
   4   1 -19    0.37    2.52
   4  -1 -21    4.79    3.78
   4  -1 -21    3.64    4.05
  -4   1  21    3.60    4.63
   4   1 -21    5.95    3.11
   4   1 -21   -3.72    3.48
  -4  -2 -18    2.13    4.56
   4  -2  18    3.46    5.01
  -4  -2 -18    6.38    4.46
   4  -2  18    4.13    3.83
  -4   2 -18    0.50    3.75
   4   2  18    6.87    5.98
   4   2  18   12.19    4.68
  -4   2 -18   -1.59    3.86
  -4  -2 -16  128.48    9.97
   4  -2  16  130.49    9.39
  -4  -2 -16  124.62    9.03
  -4  -2 -16  112.55    9.05
  -4   2 -16  119.31    9.46
   4   2  16  129.29   11.74
  -4   2 -16  132.99    9.56
  -4  -2 -14    5.41    3.00
   4  -2  14    6.30    3.03
  -4  -2 -14   -1.68    2.25
   4  -2  14    4.81    2.69
  -4  -2 -14   -0.36    2.42
   4   2  14    5.51    3.70
  -4   2 -14   -1.84    2.38
  -4   2 -14    4.27    3.07
  -4   2 -14    1.15    2.34
   4   2  14   -1.07    3.13
  -4  -2 -12  202.38   12.91
   4  -2  12  209.93   12.76
  -4  -2 -12  227.25   12.25
   4  -2  12  205.23   12.24
  -4  -2 -12  201.24   12.28
   4   2  12  213.30   13.30
  -4   2 -12  221.54   11.95
  -4   2 -12  228.17   12.84
  -4   2 -12  214.67   12.94
   4   2  12  219.67   12.98
  -4  -2 -10    8.68    2.70
   4  -2  10    7.88    2.54
   4  -2  10    5.01    2.84
  -4  -2 -10    6.97    2.30
  -4  -2 -10    4.24    2.65
  -4  -2 -10   10.22    2.53
   4   2  10   10.08    3.20
  -4   2 -10    7.89    2.27
  -4   2 -10    8.92    2.67
   4   2  10   13.80    3.06
  -4  -2  -8  320.37   16.34
  -4  -2  -8  307.32   15.80
  -4  -2  -8  342.38   17.25
  -4  -2  -8  316.13   16.67
   4  -2   8  329.35   16.89
   4  -2   8  331.61   15.92
   4   2   8  338.61   16.23
   4   2   8  310.32   16.58
  -4   2  -8  324.35   15.53
  -4   2  -8  329.52   16.34
  -4   2  -8  306.35   15.87
   4   2   8  320.86   15.97
  -4  -2  -6   23.24    3.55
  -4  -2  -6   23.32    2.46
  -4  -2  -6   25.12    3.57
  -4  -2  -6   19.69    3.23
   4  -2   6   13.08    2.82
   4  -2   6   19.23    3.36
   4  -2   6   25.38    2.57
  -4  -2  -6   19.63    2.35
  -4   2  -6   18.46    2.68
  -4   2  -6   21.27    3.16
  -4   2  -6   22.44    2.71
   4   2   6   17.37    2.80
  -4   2  -6   20.12    2.84
   4   2   6   13.90    2.28
   4   2   6   19.24    2.48
  -4   2  -6   15.54    2.39
   4  -2   4  383.46   17.44
  -4  -2  -4  394.24   18.28
   4  -2   4  388.91   18.54
  -4  -2  -4  380.58   18.60
  -4  -2  -4  381.23   18.78
   4  -2   4  376.17   18.06
   4  -2   4  369.33   18.53
  -4  -2  -4  372.70   18.73
  -4   2  -4  381.46   17.92
  -4   2  -4  363.04   17.96
   4   2   4  396.20   17.90
   4   2   4  384.58   18.25
  -4   2  -4  361.54   18.45
   4   2   4  380.32   17.86
   4  -2   2   32.85    2.15
  -4  -2  -2   33.48    3.55
   4  -2   2   28.91    3.50
  -4  -2  -2   38.70    3.74
  -4  -2  -2   34.45    3.92
  -4  -2  -2   39.11    3.90
   4  -2   2   31.89    3.40
   4  -2   2   45.14    4.05
  -4   2  -2   33.02    2.54
   4   2   2   28.26    2.80
   4   2   2   32.20    2.10
  -4   2  -2   31.41    3.20
   4   2   2   32.70    2.47
  -4   2  -2   34.52    3.24
   4   2   2   32.04    2.80
   4   2   2   35.55    3.27
   4  -2   0  456.92   19.91
  -4  -2   0  446.15   20.89
   4  -2   0  425.83   20.86
  -4  -2   0  450.24   21.54
  -4  -2   0  417.74   20.67
   4  -2   0  438.73   20.93
  -4  -2   0  438.89   21.69
   4  -2   0  425.20   21.58
   4   2   0  449.08   20.68
  -4   2   0  434.19   20.68
  -4   2   0  450.95   20.82
   4   2   0  441.07   19.77
   4   2   0  458.09   20.65
  -4   2   0  446.55   20.10
   4   2   0  464.03   19.71
   4   2   0  458.49   20.39
   4   2   0  437.23   19.67
  -4  -2   2   29.73    2.98
  -4  -2   2   36.61    4.08
  -4  -2   2   27.27    2.31
   4  -2  -2   27.81    2.95
   4  -2  -2   28.30    2.11
  -4  -2   2   34.79    4.38
   4  -2  -2   33.00    4.31
   4   2  -2   27.14    2.77
   4   2  -2   32.07    2.97
  -4   2   2   29.95    2.95
   4   2  -2   26.39    2.47
  -4   2   2   32.08    2.19
   4   2  -2   30.97    1.86
   4   2  -2   28.69    2.95
  -4   2   2   29.78    2.87
  -4  -2   4  496.58   22.48
   4  -2  -4  476.24   21.98
   4  -2  -4  423.78   21.56
  -4  -2   4  471.74   21.50
  -4  -2   4  446.21   22.48
  -4  -2   4  456.72   23.19
   4  -2  -4  454.05   23.19
  -4   2   4  476.52   21.27
   4   2  -4  490.99   21.70
   4   2  -4  491.32   21.25
  -4   2   4  479.34   21.82
   4   2  -4  466.70   21.92
   4   2  -4  465.31   22.14
   4   2  -4  469.49   21.85
   4  -2  -6   13.47    2.29
   4  -2  -6   14.07    2.24
   4  -2  -6   16.26    2.14
   4  -2  -6   13.79    2.15
   4  -2  -6   10.18    3.20
  -4  -2   6   12.94    2.54
  -4  -2   6   11.31    3.17
  -4  -2   6   12.98    2.51
  -4   2   6   14.92    2.10
   4   2  -6   11.58    2.37
  -4   2   6   14.03    1.86
   4   2  -6   12.46    2.00
   4   2  -6   12.56    2.17
   4   2  -6   12.06    1.78
   4  -2  -8  421.80   19.13
  -4  -2   8  408.19   20.09
  -4  -2   8  410.24   19.53
   4  -2  -8  405.37   19.31
  -4  -2   8  400.34   20.53
   4  -2  -8  420.19   20.32
   4  -2  -8  422.15   19.42
   4  -2  -8  388.82   19.55
   4   2  -8  417.85   20.06
   4   2  -8  333.22   18.69
  -4   2   8  404.12   19.29
   4   2  -8  387.34   19.42
  -4  -2  10    7.98    2.64
   4  -2 -10   11.19    2.38
   4  -2 -10    7.41    2.12
  -4  -2  10   10.83    2.96
   4  -2 -10    6.83    2.52
  -4  -2  10    9.17    3.18
   4  -2 -10    8.15    2.38
  -4  -2  10    8.77    2.22
   4  -2 -10   11.27    2.43
   4   2 -10    8.68    2.36
  -4   2  10    9.51    2.10
   4   2 -10    5.80    1.70
  -4   2  10    8.36    2.06
   4   2 -10    8.28    2.86
  -4  -2  12  269.96   14.90
   4  -2 -12  238.52   13.81
   4  -2 -12  263.82   14.04
  -4  -2  12  281.83   15.12
   4  -2 -12  275.09   14.65
   4  -2 -12  266.64   14.05
   4  -2 -12  270.20   13.90
  -4  -2  12  256.83   14.94
   4   2 -12  284.33   13.57
  -4   2  12  255.87   14.07
   4   2 -12  263.94   14.96
  -4   2  12  246.61   13.60
   4   2 -12  245.21   14.32
   4  -2 -14    9.13    2.38
   4  -2 -14    3.85    2.30
  -4  -2  14    6.11    2.84
   4  -2 -14    3.16    2.38
  -4  -2  14    4.91    2.93
  -4  -2  14    3.95    3.21
   4  -2 -14    2.65    2.35
   4  -2 -14    5.31    2.55
   4   2 -14    7.15    2.34
  -4   2  14    1.20    1.93
   4   2 -14    5.94    2.79
   4  -2 -16  148.17    9.79
  -4  -2  16  133.78    9.98
   4  -2 -16  141.36    9.21
   4  -2 -16  134.49    9.27
   4   2 -16  123.35    9.59
   4   2 -16  130.27    8.62
  -4  -2  18   -0.24    3.09
   4  -2 -18    3.96    2.90
   4  -2 -18    4.23    2.86
   4  -2 -18    2.36    2.82
   4   2 -18    3.02    3.18
   4   2 -18    4.56    2.51
   4  -2 -20   87.75    8.67
   4  -2 -20  100.14    9.64
   4   2 -20   81.90    9.36
  -4  -3 -17    0.24    4.70
   4   3  17   -2.32    3.87
  -4   3 -17    1.31    3.99
  -4   3 -17    3.15    4.68
   4   3  17  -12.04    4.81
  -4  -3 -15   -1.74    2.73
  -4  -3 -15    1.23    3.64
   4  -3  15    0.14    2.99
  -4   3 -15    0.25    3.26
   4   3  15    1.29    3.64
  -4   3 -15    3.16    3.00
   4   3  15   -6.40    4.23
   4  -3  13   -4.46    2.36
  -4  -3 -13   -1.09    2.22
  -4  -3 -13    8.11    3.38
  -4   3 -13    0.30    2.81
  -4   3 -13    1.26    2.09
   4   3  13   -3.25    3.09
  -4   3 -13    1.86    2.87
   4   3  13    5.13    4.08
  -4  -3 -11    4.18    2.78
   4  -3  11    1.38    2.69
  -4  -3 -11   -0.56    2.15
  -4  -3 -11    3.93    2.43
  -4   3 -11    0.52    1.84
   4   3  11   -3.03    2.53
  -4   3 -11    4.57    2.77
   4   3  11    4.38    2.90
  -4  -3  -9    1.88    2.50
  -4  -3  -9    2.39    2.25
   4  -3   9    1.05    2.70
  -4  -3  -9    0.54    2.20
   4   3   9    6.38    2.38
   4   3   9   -2.61    1.83
  -4   3  -9    3.34    1.86
  -4   3  -9    3.13    2.29
  -4   3  -9    4.96    2.40
  -4   3  -9    3.08    2.21
   4  -3   7    2.36    2.59
  -4  -3  -7   11.89    2.92
  -4  -3  -7    2.74    2.19
   4  -3   7    7.89    2.62
  -4  -3  -7    5.46    2.66
  -4   3  -7    7.51    1.85
   4   3   7    4.89    2.29
  -4   3  -7    6.54    2.20
   4   3   7    4.97    1.91
  -4   3  -7   10.33    2.62
  -4   3  -7    4.42    1.72
   4  -3   5    0.75    1.60
  -4  -3  -5    1.16    1.41
   4  -3   5   -0.14    1.62
   4  -3   5    2.78    2.06
  -4  -3  -5    0.84    2.10
  -4  -3  -5    2.13    1.86
  -4  -3  -5    1.52    1.76
   4   3   5    2.02    1.62
  -4   3  -5    3.02    1.66
   4   3   5    2.38    1.17
  -4   3  -5    2.13    1.34
  -4   3  -5    2.21    1.63
   4   3   5    1.60    1.73
  -4  -3  -3    2.90    1.65
  -4  -3  -3    2.41    1.76
   4  -3   3    3.30    1.85
  -4  -3  -3    6.09    2.35
   4  -3   3   -0.27    1.52
   4  -3   3    0.36    1.77
  -4  -3  -3    3.10    2.08
   4   3   3    2.17    1.52
  -4   3  -3    2.82    1.66
  -4   3  -3    1.82    1.27
   4   3   3    2.11    1.33
  -4   3  -3    1.60    1.49
   4   3   3    3.36    1.03
   4  -3   1    4.18    1.63
  -4  -3  -1    3.39    1.38
  -4  -3  -1    4.11    1.56
  -4  -3  -1    5.85    2.43
   4  -3   1    4.45    2.33
   4  -3   1    1.72    1.44
  -4  -3  -1    4.49    2.12
  -4  -3  -1    5.66    2.03
   4   3   1    2.73    1.43
   4   3   1    3.20    0.98
   4   3   1    4.89    0.87
  -4   3  -1    3.83    1.37
  -4   3  -1    3.87    1.56
   4   3   1    4.09    1.34
   4   3   1    2.69    1.38
  -4   3  -1    4.71    1.66
   4  -3  -1    4.62    1.49
  -4  -3   1    8.87    2.08
  -4  -3   1    4.41    2.25
   4  -3  -1    3.40    1.53
   4  -3  -1    9.31    3.04
  -4  -3   1    2.77    2.15
  -4  -3   1    6.19    1.73
   4   3  -1    5.11    1.58
  -4   3   1    6.45    1.41
  -4   3   1    4.58    1.60
   4   3  -1    3.49    0.48
   4   3  -1    3.44    1.38
   4   3  -1    4.06    0.99
   4   3  -1    6.43    1.67
   4   3  -1    3.15    1.31
  -4   3   1    7.67    1.87
  -4  -3   3   11.31    2.90
   4  -3  -3   10.13    3.36
  -4  -3   3   10.20    2.85
  -4  -3   3   11.01    2.32
   4  -3  -3   11.11    1.95
  -4  -3   3   10.54    1.90
   4   3  -3   10.30    2.13
   4   3  -3    9.22    1.34
   4   3  -3    9.08    1.69
  -4   3   3   10.95    1.75
  -4   3   3   12.24    2.20
   4   3  -3    9.02    1.93
   4   3  -3    8.49    1.75
   4  -3  -5    0.40    1.36
   4  -3  -5   -0.63    1.02
  -4  -3   5   -0.42    1.94
   4  -3  -5    1.54    2.48
  -4  -3   5   -1.06    2.13
   4  -3  -5    0.94    0.86
  -4  -3   5   -1.93    1.40
   4   3  -5    0.30    1.62
   4   3  -5    2.04    1.32
  -4   3   5    0.42    1.08
  -4   3   5    1.30    1.28
   4   3  -5    0.09    1.21
   4   3  -5    0.13    0.81
   4  -3  -7    1.74    1.27
   4  -3  -7    2.43    1.68
   4  -3  -7    2.41    1.72
  -4  -3   7   -1.10    1.89
  -4  -3   7   -0.21    1.95
   4  -3  -7    0.46    1.35
  -4  -3   7    3.47    2.61
  -4  -3   7   -1.05    1.90
   4  -3  -7    1.46    2.19
   4   3  -7    1.86    1.17
  -4   3   7    2.60    1.44
   4   3  -7    0.52    1.39
   4   3  -7   -1.01    1.12
   4   3  -7   -1.64    1.58
  -4   3   7    0.92    1.31
  -4   3   7    2.67    1.59
   4  -3  -9    4.87    1.93
   4  -3  -9    3.17    1.90
  -4  -3   9    1.75    1.94
   4  -3  -9    4.91    1.97
   4  -3  -9    3.48    1.70
   4  -3  -9    7.96    2.88
  -4  -3   9    3.34    2.73
  -4  -3   9    4.48    2.32
  -4  -3   9    4.97    2.69
   4   3  -9    4.97    2.66
   4   3  -9    4.45    1.79
   4   3  -9    1.35    1.60
   4   3  -9    3.07    1.63
  -4   3   9    4.48    1.85
   4  -3 -11    1.84    1.77
   4  -3 -11   -2.46    1.55
  -4  -3  11   -0.36    2.56
   4  -3 -11    1.83    2.22
  -4  -3  11    2.14    2.37
   4  -3 -11    3.83    2.23
  -4  -3  11   -0.06    2.29
   4  -3 -11    1.65    2.24
  -4   3  11    3.57    2.12
  -4   3  11    3.47    1.67
   4   3 -11    1.78    1.97
   4   3 -11    2.13    1.88
   4  -3 -13    0.33    1.96
   4  -3 -13    2.79    2.14
  -4  -3  13   10.87    3.32
   4  -3 -13    7.27    2.53
  -4  -3  13    1.48    3.05
  -4  -3  13    3.22    2.91
   4  -3 -13    0.34    2.06
   4  -3 -13    8.38    2.64
   4   3 -13    4.73    2.54
  -4   3  13    3.34    2.35
   4  -3 -15   -0.30    1.95
  -4  -3  15    0.56    2.83
   4  -3 -15    0.51    2.81
  -4  -3  15   -0.42    2.65
   4  -3 -15    2.14    2.35
   4  -3 -15    1.02    2.42
   4  -3 -15    2.56    2.44
   4   3 -15   -0.71    2.47
  -4   3  15    0.90    2.27
  -4  -3  17   -0.52    2.94
   4  -3 -17    0.90    2.84
   4  -3 -17    0.90    2.61
   4  -3 -17   -2.00    2.63
  -4   3  17   -1.40    2.70
   4   3 -17   -1.58    3.06
   4  -3 -19    4.03    3.33
  -4  -3  19    2.95    4.21
   4  -3 -19   -6.43    3.14
   4   3 -19    1.20    4.58
  -4   3  21    6.57    4.10
  -4  -4 -16  105.19    9.95
   4  -4  16   79.15   10.24
   4  -4  16  109.66   10.40
   4   4  16   92.08   11.41
  -4   4 -16  111.41   10.76
   4   4  16  108.72   11.03
  -4   4 -16  124.00   10.79
  -4  -4 -14    1.44    3.54
   4  -4  14    0.89    3.75
   4   4  14   -2.14    3.08
  -4   4 -14    1.91    3.27
  -4   4 -14    3.66    3.73
   4   4  14   -3.03    4.36
  -4  -4 -12  122.87    9.28
  -4  -4 -12  137.82    9.40
  -4  -4 -12  154.07   10.33
   4  -4  12  110.17    9.47
   4   4  12  132.28    9.98
   4   4  12  127.03   10.32
  -4   4 -12  133.85    9.38
  -4  -4 -10    3.75    3.00
  -4  -4 -10   14.44    3.92
   4  -4  10   13.52    4.25
  -4  -4 -10    9.20    3.17
  -4   4 -10    2.75    2.65
   4   4  10   11.73    2.90
  -4   4 -10   13.42    2.69
   4   4  10    7.57    3.23
   4   4  10   10.36    3.56
  -4   4 -10    8.14    2.92
  -4  -4  -8  224.94   13.49
   4  -4   8  229.89   13.70
  -4  -4  -8  218.51   13.30
  -4  -4  -8  236.12   12.47
   4  -4   8  226.94   13.68
  -4  -4  -8  233.76   13.44
  -4   4  -8  249.02   12.25
  -4   4  -8  240.68   13.60
   4   4   8  223.65   12.54
   4   4   8  225.63   13.17
  -4   4  -8  248.94   13.19
   4   4   8  229.58   13.04
  -4  -4  -6    8.99    3.11
  -4  -4  -6   18.22    3.50
  -4  -4  -6   10.39    2.79
   4  -4   6   16.07    3.57
   4  -4   6   14.20    3.16
  -4   4  -6   15.79    2.53
   4   4   6    9.68    2.75
   4   4   6    9.73    2.46
  -4   4  -6   17.51    3.18
  -4   4  -6   17.59    3.07
   4   4   6   14.44    2.38
   4   4   6   17.64    2.79
  -4  -4  -4  272.13   13.78
  -4  -4  -4  283.15   13.82
   4  -4   4  273.27   14.13
  -4  -4  -4  247.62   14.47
   4  -4   4  251.09   13.84
   4  -4   4  257.08   14.10
  -4  -4  -4  279.24   14.30
  -4   4  -4  240.30   13.93
  -4   4  -4  259.61   13.29
   4   4   4  261.40   13.50
   4   4   4  251.93   13.05
   4   4   4  278.50   13.12
   4   4   4  254.32   13.57
  -4   4  -4  271.94   13.53
   4  -4   2    7.83    2.99
  -4  -4  -2   10.93    2.82
  -4  -4  -2   10.29    2.72
   4  -4   2    9.85    2.45
  -4  -4  -2    8.24    2.86
  -4  -4  -2    7.94    1.92
   4  -4   2    7.44    2.08
   4   4   2   12.42    2.32
   4   4   2    8.34    1.68
   4   4   2    6.57    2.04
  -4   4  -2    7.37    1.93
  -4   4  -2    9.58    2.13
   4   4   2    8.23    1.88
  -4   4  -2   10.12    2.39
  -4  -4   0  364.94   17.47
  -4  -4   0  357.26   17.48
  -4  -4   0  365.73   18.40
  -4  -4   0  340.60   18.44
   4  -4   0  347.75   18.89
   4  -4   0  348.84   17.32
   4  -4   0  338.05   17.30
  -4  -4   0  363.21   17.35
   4   4   0  378.14   16.77
  -4   4   0  359.82   17.30
   4   4   0  343.47   17.22
  -4   4   0  361.70   17.75
  -4   4   0  343.53   16.97
   4   4   0  335.85   17.09
  -4  -4   2   20.80    2.59
  -4  -4   2   18.29    3.21
  -4  -4   2   18.85    3.03
  -4  -4   2   18.29    3.67
   4  -4  -2   17.22    4.16
  -4  -4   2   17.54    3.77
   4  -4  -2   19.36    2.60
  -4   4   2   21.55    2.76
  -4   4   2   17.67    2.84
   4   4  -2   23.39    2.90
   4   4  -2   21.91    2.76
   4   4  -2   18.10    2.20
   4   4  -2   19.00    2.72
   4   4  -2   22.17    2.93
   4  -4  -4  320.57   15.16
  -4  -4   4  287.00   16.01
  -4  -4   4  323.11   16.36
   4  -4  -4  296.18   17.01
  -4  -4   4  318.42   16.55
  -4  -4   4  286.88   16.74
   4   4  -4  310.46   15.32
   4   4  -4  305.64   15.73
   4   4  -4  285.07   15.15
   4   4  -4  305.33   15.44
  -4   4   4  322.69   15.82
   4   4  -4  307.55   14.79
  -4   4   4  320.69   15.19
   4  -4  -6   13.43    2.72
  -4  -4   6    4.56    3.16
   4  -4  -6   13.63    2.23
   4  -4  -6    1.89    2.78
  -4  -4   6    9.97    3.03
  -4  -4   6    6.36    2.58
  -4  -4   6   13.75    3.26
  -4   4   6    6.39    1.92
  -4   4   6    7.28    2.12
   4   4  -6    3.41    2.45
   4   4  -6    5.50    1.91
   4   4  -6    5.96    1.68
   4   4  -6    7.29    2.00
  -4  -4   8  235.82   13.96
   4  -4  -8  231.44   13.45
  -4  -4   8  233.61   13.46
   4  -4  -8  204.09   12.62
  -4  -4   8  250.51   13.75
  -4  -4   8  235.98   12.68
   4  -4  -8  233.61   11.89
  -4   4   8  228.41   12.31
  -4   4   8  233.62   12.80
   4   4  -8  215.01   12.36
   4   4  -8  227.27   11.99
   4   4  -8  232.93   12.36
   4  -4 -10   11.31    3.30
   4  -4 -10    9.69    2.26
  -4  -4  10    8.92    3.50
   4  -4 -10   12.71    3.12
  -4  -4  10    9.86    3.75
  -4  -4  10    8.52    3.05
   4  -4 -10    5.68    2.63
   4   4 -10   10.68    2.72
   4   4 -10   11.50    2.43
   4   4 -10    8.60    2.69
  -4   4  10    8.85    2.75
  -4   4  10   13.07    2.89
   4  -4 -12  183.86   11.68
  -4  -4  12  193.45   12.53
   4  -4 -12  207.72   12.08
  -4  -4  12  204.62   12.87
   4  -4 -12  193.15   11.47
  -4   4  12  191.83   11.44
  -4   4  12  180.64   10.75
   4   4 -12  197.61   11.32
  -4   4  12  188.33   12.35
   4   4 -12  180.94   11.63
   4  -4 -14    6.13    2.66
   4  -4 -14    2.90    3.16
  -4  -4  14   -2.34    3.23
   4  -4 -14    3.29    3.04
  -4  -4  14    0.40    3.24
   4   4 -14    2.14    2.88
  -4   4  14   -1.48    2.33
  -4  -4  16  107.00   10.50
   4  -4 -16  114.97    7.87
   4  -4 -16   95.23    9.00
  -4  -4  16  112.19    9.16
   4  -4 -16  102.62    9.90
   4   4 -16   95.27    9.26
  -4   4  16  104.20    8.17
   4  -4 -18    1.82    3.49
  -4  -4  18    2.98    4.74
   4  -4 -18    2.74    4.28
  -4   4  18    3.19    3.40
   4   4 -18   -0.78    4.07
   4  -5  15    3.03    4.79
   4  -5  15    1.50    5.14
  -4  -5 -15    5.37    4.95
  -4   5 -15    9.79    5.09
   4   5  15   -2.83    4.75
   4   5  15    2.38    6.07
   4  -5  13   -2.82    4.38
  -4  -5 -13   -2.47    3.19
  -4  -5 -13    4.34    3.23
   4  -5  13    5.26    5.18
  -4   5 -13    6.51    4.30
   4   5  13    3.11    4.66
   4   5  13   -1.12    4.33
   4   5  13    3.84    3.16
  -4  -5 -11    6.78    3.32
   4  -5  11    2.51    3.35
  -4  -5 -11    2.00    3.04
   4  -5  11   -1.26    3.50
   4   5  11    5.25    3.57
   4   5  11    1.42    3.18
   4   5  11    3.76    2.97
  -4   5 -11    1.59    2.89
  -4   5 -11    4.21    3.09
  -4  -5  -9    2.59    2.94
  -4  -5  -9    2.46    2.36
   4  -5   9    2.31    2.97
  -4  -5  -9    5.98    3.09
   4  -5   9    3.77    3.43
  -4   5  -9   -0.22    2.58
  -4   5  -9   -0.65    1.75
   4   5   9   -0.53    2.43
   4   5   9    2.80    2.37
  -4   5  -9    3.29    2.74
   4   5   9    2.74    2.86
   4  -5   7    3.90    2.66
  -4  -5  -7    3.04    2.38
  -4  -5  -7    5.10    3.49
   4  -5   7    3.29    3.03
  -4  -5  -7    2.32    2.37
  -4   5  -7    2.15    1.89
  -4   5  -7    1.27    2.32
   4   5   7    2.66    2.00
   4   5   7    0.95    2.20
   4   5   7   -1.44    2.35
   4  -5   5    3.67    2.65
  -4  -5  -5    7.75    2.74
  -4  -5  -5    5.94    2.16
  -4  -5  -5    5.78    2.30
   4  -5   5    7.25    2.72
   4  -5   5    7.32    2.96
  -4  -5  -5    4.64    3.04
   4   5   5    6.68    2.06
  -4   5  -5    7.42    2.52
  -4   5  -5    8.45    2.30
   4   5   5   11.30    2.85
   4   5   5   11.05    2.84
  -4  -5  -3    5.81    3.19
   4  -5   3    9.42    2.57
  -4  -5  -3    9.47    2.80
   4  -5   3   14.74    3.11
   4  -5   3    9.80    3.21
   4   5   3    8.34    2.38
  -4   5  -3    8.08    2.57
   4   5   3   11.06    2.36
  -4   5  -3   13.60    2.67
   4   5   3   15.20    2.92
  -4   5  -3    7.52    2.04
  -4  -5  -1    6.76    3.46
   4  -5   1    5.06    2.38
   4  -5   1    9.44    2.32
   4  -5   1    6.02    3.28
  -4  -5  -1    9.23    2.97
   4   5   1    7.45    2.30
   4   5   1    8.29    2.21
  -4   5  -1    8.60    2.23
  -4   5  -1    9.70    2.29
  -4   5  -1    6.16    2.36
   4   5   1    3.41    2.00
   4  -5  -1    4.00    1.81
  -4  -5   1    0.62    2.95
  -4  -5   1    1.88    2.51
   4  -5  -1    7.18    2.17
   4  -5  -1    1.70    2.86
  -4  -5   1    6.63    2.17
   4   5  -1    1.67    1.77
   4   5  -1    4.99    2.06
  -4   5   1    2.68    2.23
   4   5  -1    3.99    1.82
  -4   5   1    4.42    2.20
   4   5  -1    2.10    1.50
   4  -5  -3    6.76    3.78
  -4  -5   3    4.83    2.52
  -4  -5   3   12.43    3.66
  -4  -5   3    2.13    2.70
  -4  -5   3    5.80    2.31
   4  -5  -3    7.35    1.85
   4   5  -3    4.08    1.59
   4   5  -3    7.55    2.24
  -4   5   3    4.44    2.20
   4   5  -3    2.41    1.61
   4   5  -3    2.76    1.80
  -4   5   3    5.04    2.24
  -4  -5   5   19.14    4.58
  -4  -5   5   11.69    3.63
   4  -5  -5    8.57    1.90
   4  -5  -5   12.30    2.95
   4  -5  -5    7.31    3.83
  -4  -5   5   10.09    2.89
  -4  -5   5    9.69    3.23
   4   5  -5    5.66    2.08
   4   5  -5   12.59    2.34
  -4   5   5    8.17    2.75
  -4   5   5   13.32    2.82
   4   5  -5    6.65    2.17
  -4  -5   7    8.63    3.26
  -4  -5   7   13.91    4.07
  -4  -5   7   10.43    3.35
  -4  -5   7    6.26    2.91
   4  -5  -7    7.93    3.40
   4  -5  -7   10.02    2.91
   4   5  -7    6.86    2.32
  -4   5   7    8.82    2.75
  -4   5   7   12.74    2.87
   4   5  -7    7.75    2.49
   4   5  -7    7.40    2.14
  -4  -5   9    3.38    3.19
   4  -5  -9    2.14    2.81
  -4  -5   9    1.38    2.76
  -4  -5   9    2.96    3.84
   4  -5  -9    2.72    2.69
  -4   5   9    6.88    2.76
   4   5  -9    4.67    2.04
   4   5  -9    4.69    2.43
   4   5  -9    5.37    2.28
  -4  -5  11    2.37    3.46
   4  -5 -11    2.64    2.89
  -4  -5  11    1.67    2.93
   4  -5 -11   -2.31    2.36
   4   5 -11    0.47    2.16
  -4   5  11    4.46    2.69
   4   5 -11   -2.64    1.83
  -4  -5  13    0.78    2.98
   4  -5 -13    2.43    3.11
   4  -5 -13    7.53    3.25
  -4  -5  13    2.95    3.29
   4  -5 -13    3.90    3.00
   4   5 -13    3.60    2.80
  -4   5  13    4.52    2.93
   4   5 -13   -0.44    2.20
   4  -5 -15    1.55    3.69
   4  -5 -15    3.72    2.79
   4  -5 -15    6.30    3.64
  -4  -5  15    8.00    4.17
  -4  -5  15    2.24    4.02
   4   5 -15    7.38    3.86
  -4   5  15   -0.06    3.02
   4  -5 -17    3.27    4.42
  -4  -5  17    1.29    5.18
   4  -5 -17    5.50    4.62
   4   5 -17    6.36    4.42
  -4   5  17    5.46    3.92
  -4  -6 -12   95.32    9.39
   4  -6  12  102.46   11.02
   4  -6  12  105.67   11.14
   4   6  12   96.99   10.10
  -4   6 -12  102.09    9.94
   4   6  12   98.07    9.23
  -4   6 -12   78.88    9.02
  -4  -6 -10   11.37    3.82
   4  -6  10   -4.13    4.37
  -4  -6 -10    1.64    3.47
   4  -6  10    3.07    3.38
  -4   6 -10    2.02    4.15
   4   6  10    0.68    3.39
  -4   6 -10    4.41    3.67
   4   6  10    2.82    3.62
   4   6  10    2.64    3.01
  -4  -6  -8  118.46   11.22
   4  -6   8  130.56    9.79
  -4  -6  -8  102.24    8.63
   4  -6   8  149.10    9.90
   4   6   8  128.77    8.74
   4   6   8  119.53    9.40
  -4   6  -8  130.82    9.14
   4   6   8  129.85    9.04
  -4  -6  -6    3.44    2.97
   4  -6   6    4.52    2.81
   4  -6   6    4.20    3.14
  -4  -6  -6   13.43    4.50
   4   6   6    0.50    2.24
  -4   6  -6    6.09    2.74
  -4   6  -6    3.37    1.99
   4   6   6    2.61    2.44
   4   6   6    2.44    2.23
  -4  -6  -4  177.26   11.56
  -4  -6  -4  187.57   12.80
   4  -6   4  181.40   11.07
  -4  -6  -4  185.75   11.02
   4  -6   4  172.05   10.70
   4  -6   4  176.38   11.71
  -4   6  -4  183.31   10.18
  -4   6  -4  176.04   10.80
   4   6   4  166.65   10.78
   4   6   4  189.90   10.58
   4   6   4  181.10   10.63
  -4  -6  -2    3.11    3.78
   4  -6   2    3.47    3.62
   4  -6   2    5.06    2.16
  -4  -6  -2    6.08    2.79
  -4  -6  -2    2.30    3.18
   4  -6   2    4.82    2.56
  -4   6  -2    4.67    2.59
   4   6   2   10.53    2.90
  -4   6  -2    9.62    2.40
   4   6   2    3.64    2.25
   4   6   2    5.74    2.32
   4  -6   0  186.14   12.89
  -4  -6   0  186.41   12.19
   4  -6   0  190.59   10.48
   4  -6   0  195.92   10.87
  -4  -6   0  205.40   13.35
   4   6   0  199.74   10.79
  -4   6   0  188.04   11.00
   4   6   0  180.10   11.00
  -4   6   0  189.40   10.80
   4   6   0  186.18   10.52
   4   6   0  171.87   10.94
  -4  -6   2    3.50    3.80
   4  -6  -2   10.46    4.14
  -4  -6   2    8.79    3.66
  -4   6   2   10.88    3.11
   4   6  -2    3.22    2.14
   4   6  -2    6.11    2.05
   4   6  -2    7.46    2.22
   4   6  -2    6.37    2.40
  -4  -6   4  180.88   10.88
  -4  -6   4  158.28   11.94
   4  -6  -4  161.22   12.16
  -4  -6   4  191.51   12.71
   4   6  -4  168.42   10.31
   4   6  -4  173.44   10.38
  -4   6   4  185.23   10.74
   4   6  -4  171.16    9.90
  -4  -6   6   -0.13    2.65
  -4  -6   6    5.48    3.77
   4  -6  -6    4.04    3.90
  -4  -6   6    2.45    3.54
   4   6  -6    4.33    2.37
   4   6  -6    7.97    2.43
  -4   6   6    9.11    3.09
   4   6  -6    7.81    2.61
   4  -6  -8  133.81   10.52
   4  -6  -8  123.78    9.60
  -4  -6   8  131.17   10.23
  -4  -6   8  143.27   11.46
   4   6  -8  147.88    9.46
   4   6  -8  149.60    9.05
  -4   6   8  154.50    9.74
   4   6  -8  148.93    9.49
  -4  -6  10    4.71    4.32
   4  -6 -10    1.29    3.11
   4  -6 -10    6.09    3.17
  -4  -6  10   -0.44    3.01
   4   6 -10    6.30    2.50
   4   6 -10    3.59    2.83
  -4   6  10    6.95    3.08
   4   6 -10   -0.01    2.43
   4  -6 -12   99.09   10.13
   4  -6 -12  114.76    9.10
  -4  -6  12  102.18   10.40
  -4  -6  12  100.34    9.84
   4   6 -12  105.57    9.36
  -4   6  12  101.89    8.63
   4   6 -12  115.29    8.35
   4  -6 -14   -2.76    2.96
  -4  -6  14    2.16    4.74
  -4  -6  14   -3.35    4.21
   4  -6 -14    2.55    4.37
  -4   6  14    1.05    3.60
   4   6 -14    3.20    2.80
   4   6 -14    9.67    4.27
  -4  -6  16   91.70   10.57
   4  -6 -16   87.87   10.40
  -4  -6  16   77.95    9.49
   4   6 -16   75.67    8.58
  -4   6  16   74.87    8.82
  -4  -7  -9    7.96    5.23
   4  -7   9   -1.96    3.38
   4  -7   9    5.54    5.22
   4   7   9    5.58    4.67
   4   7   9    6.46    4.06
  -4   7  -9    7.93    5.08
  -4   7  -9    4.77    3.91
   4  -7   7    6.28    4.20
  -4  -7  -7   -1.74    4.35
   4  -7   7    8.58    3.22
  -4  -7  -7    0.39    3.24
   4   7   7    0.15    3.10
   4   7   7   -0.46    3.30
   4   7   7    2.45    2.98
  -4   7  -7    3.74    3.53
   4  -7   5    6.19    2.68
  -4  -7  -5   10.14    5.40
   4  -7   5   10.19    3.39
  -4  -7  -5    3.00    3.53
   4   7   5    7.31    3.44
   4   7   5    6.32    2.72
  -4   7  -5   10.78    3.51
  -4   7  -5    1.85    2.47
   4   7   5   -0.07    2.91
   4  -7   3    3.57    2.82
  -4  -7  -3   11.73    5.35
   4  -7   3    3.50    3.68
  -4  -7  -3    7.14    3.91
  -4  -7  -3   12.71    3.78
   4   7   3    5.42    2.75
   4   7   3    4.05    2.90
   4   7   3    7.36    2.70
  -4   7  -3    6.92    2.71
   4   7   3    3.97    2.80
  -4   7  -3   12.73    3.36
   4  -7   1    8.25    2.49
   4  -7   1    3.11    3.64
  -4  -7  -1    7.29    4.93
  -4  -7  -1    6.84    3.51
  -4  -7  -1    3.77    3.35
   4   7   1    5.64    2.86
  -4   7  -1    8.81    3.08
  -4   7  -1   13.52    3.10
   4   7   1    7.75    2.79
   4   7   1    4.74    2.93
   4   7   1    4.72    2.35
  -4  -7   1    7.91    3.83
  -4  -7   1    6.22    4.83
   4  -7  -1    8.28    4.69
  -4  -7   1   15.92    4.58
   4   7  -1    5.68    2.80
   4   7  -1    8.13    2.95
  -4   7   1    9.44    3.06
  -4   7   1    9.26    3.16
   4   7  -1    6.73    2.67
  -4  -7   3    7.75    4.49
  -4  -7   3    3.32    3.91
   4  -7  -3    2.99    3.88
  -4  -7   3    3.03    3.81
   4   7  -3    3.58    2.40
   4   7  -3    8.33    2.74
  -4   7   3    2.47    3.00
   4   7  -3    7.59    2.87
   4  -7  -5   16.50    5.06
  -4  -7   5    9.15    4.59
  -4  -7   5   12.61    5.06
  -4  -7   5   14.21    5.13
   4   7  -5   10.64    3.24
   4   7  -5    8.87    2.73
   4   7  -5    6.60    2.81
  -4   7   5    6.17    3.58
   4  -7  -7    4.11    3.91
  -4  -7   7    9.45    4.43
  -4  -7   7    3.42    3.30
  -4  -7   7    6.74    4.74
   4   7  -7    7.04    2.64
   4   7  -7    6.81    3.19
   4   7  -7   12.94    3.35
  -4   7   7    4.68    3.39
  -4  -7   9   -2.30    3.77
  -4  -7   9    1.07    3.50
   4  -7  -9    5.06    4.54
  -4  -7   9    6.37    5.87
   4  -7  -9    6.62    4.16
  -4   7   9    1.75    3.58
   4   7  -9    5.47    2.65
   4   7  -9    4.91    3.44
   4   7  -9    3.20    3.05
   4  -7 -11    0.74    4.55
   4  -7 -11    6.91    4.50
  -4  -7  11    0.09    3.83
  -4  -7  11    3.21    4.44
  -4  -7  11   -3.86    5.01
   4   7 -11    6.05    2.97
  -4   7  11    6.60    4.23
   4   7 -11    3.44    3.60
   4  -7 -13    5.72    6.03
   4  -7 -13    7.69    4.45
  -4  -7  13    3.13    4.73
  -4  -7  13    0.99    5.94
   4   7 -13    2.09    4.06
   4   7 -13    7.55    3.88
  -4   7  13   -2.12    4.40
  -4  -8  -6    5.89    4.87
   4  -8   6   -4.84    3.91
  -4  -8  -6    1.07    6.34
   4   8   6   -2.26    4.06
  -4   8  -6    0.73    3.97
   4   8   6    1.54    4.79
   4  -8   4   87.96    8.30
  -4  -8  -4   97.47   12.12
  -4  -8  -4   72.14    8.94
  -4   8  -4  100.20    9.27
   4   8   4  105.59    9.31
   4   8   4   75.15    8.28
  -4  -8  -2   -0.14    4.85
   4  -8   2    7.47    3.15
  -4  -8  -2    2.28    6.61
  -4  -8  -2    4.56    3.88
   4  -8   2    2.26    5.36
   4   8   2    0.78    3.36
   4   8   2    4.50    3.53
  -4   8  -2    2.48    2.71
  -4   8  -2   12.18    4.38
  -4  -8   0  112.33   10.76
   4  -8   0  108.81   12.14
  -4  -8   0   71.45    9.51
  -4  -8   0   82.92   10.68
   4   8   0   81.22    8.04
  -4   8   0   66.51    7.60
  -4   8   0   81.68    7.52
   4   8   0  106.85    8.80
   4   8   0   75.58    7.39
  -4  -8   2    1.30    5.82
   4  -8  -2    2.84    5.65
  -4  -8   2    3.56    5.99
  -4  -8   2    5.84    4.72
  -4   8   2   -1.34    2.94
   4   8  -2    8.46    2.98
   4   8  -2    0.78    3.10
  -4   8   2   -1.98    3.29
   4   8  -2   -2.84    3.29
  -4  -8   4  115.08   12.62
  -4  -8   4   97.95   11.53
   4  -8  -4   84.19   11.09
  -4  -8   4   81.80   10.26
  -4   8   4  122.56   10.37
   4   8  -4  116.04    8.24
   4   8  -4  111.56    8.67
   4   8  -4   90.88    8.75
   4  -8  -6   16.55    6.91
  -4  -8   6    3.39    6.13
  -4  -8   6    0.63    5.71
   4   8  -6    8.00    3.60
   4   8  -6   -2.25    3.35
   4   8  -6    2.72    2.93
  -4   8   6    4.09    4.21
  -4  -8   8  131.62   14.09
   4  -8  -8  117.94   12.46
  -4  -8   8  114.32   12.31
  -4   8   8  113.17   10.80
   4   8  -8   87.69    8.40
   4   8  -8  109.49    9.97
  -5   0 -17    2.15    4.78
   5   0  17   -4.67    3.79
  -5   0 -17    3.37    3.35
  -5   0 -15   -2.57    3.02
  -5   0 -15    2.23    2.74
   5   0  15   -7.03    3.33
   5   0  15   -1.33    2.93
  -5   0 -15   -1.97    2.25
  -5   0 -13    3.30    2.34
  -5   0 -13   -0.01    2.16
   5   0  13   -0.86    2.51
  -5   0 -13    1.69    3.05
   5   0  13   -4.42    3.03
  -5   0 -11    4.63    2.49
   5   0  11   -3.10    2.02
  -5   0 -11    1.04    2.46
   5   0  11   -0.31    2.98
  -5   0 -11   -0.23    2.18
   5   0   9    0.13    1.85
   5   0   9   -1.75    2.14
  -5   0  -9   -2.53    2.00
  -5   0  -9   -3.14    1.75
  -5   0  -9   -0.37    1.44
  -5   0  -9    1.65    1.90
   5   0   7   -0.57    1.90
  -5   0  -7    1.10    1.69
  -5   0  -7   -0.41    1.71
  -5   0  -7   -3.80    1.25
   5   0   7    1.87    1.81
   5   0   5    0.12    1.26
  -5   0  -5   -0.14    1.36
   5   0   5   -0.83    1.65
  -5   0  -5   -0.64    1.39
  -5   0  -5    0.32    1.63
  -5   0  -3    0.06    1.66
   5   0   3    0.33    1.10
   5   0   3   -0.46    1.33
  -5   0  -3    1.00    1.51
   5   0   1    0.17    1.23
  -5   0  -1    1.55    1.42
   5   0   1    1.04    0.98
   5   0   1    0.26    0.79
  -5   0  -1   -0.97    1.37
   5   0  -1    0.87    0.61
   5   0  -1   -0.57    0.78
   5   0  -1   -0.16    0.45
   5   0  -1   -0.99    1.16
  -5   0   1    0.09    1.54
  -5   0   1   -0.34    1.34
   5   0  -1    0.06    0.94
  -5   0   1    0.48    0.84
   5   0  -3   -0.51    1.01
   5   0  -3   -1.64    1.08
  -5   0   3   -0.15    1.75
  -5   0   3    0.75    1.31
   5   0  -3   -1.64    1.62
   5   0  -3   -0.25    0.88
  -5   0   3    0.67    0.64
   5   0  -5    1.95    2.03
   5   0  -5   -0.21    1.30
  -5   0   5    0.83    1.87
   5   0  -5    0.36    1.04
  -5   0   5   -2.42    1.19
  -5   0   7   -0.22    1.26
   5   0  -7    1.28    1.86
   5   0  -7    0.22    1.58
   5   0  -7    1.92    1.34
  -5   0   7   -0.96    1.89
  -5   0   9   -1.27    1.82
  -5   0   9    0.28    1.46
   5   0  -9    3.39    1.78
  -5   0   9   -1.95    1.14
   5   0  -9   -1.78    1.49
   5   0  -9    0.25    1.04
   5   0  -9    1.29    2.09
   5   0 -11    1.35    2.29
   5   0 -11   -1.17    1.59
   5   0 -11   -0.11    1.88
  -5   0  11    0.76    1.96
  -5   0  11   -0.20    1.89
   5   0 -11    0.48    1.26
   5   0 -13   -1.03    1.64
  -5   0  13    0.01    2.20
  -5   0  13    0.89    2.54
   5   0 -13    1.18    2.06
   5   0 -13    2.46    2.47
   5   0 -15   -1.73    2.37
   5   0 -15   -1.18    2.15
  -5   0  15   -0.89    2.40
   5   0 -15   -2.92    1.88
  -5   0  15   -1.10    2.56
   5   0 -17   -5.28    2.19
   5   0 -17    1.15    2.58
  -5   0  17    2.85    2.78
   5   0 -19    0.76    3.29
  -5   0  19   -0.27    2.85
   5   0 -21    8.45    4.11
  -5  -1 -16   -1.56    3.08
   5  -1  16   -2.20    3.14
   5  -1  16    1.46    4.24
  -5  -1 -16    7.42    5.06
  -5   1 -16    0.25    3.70
  -5   1 -16    4.88    4.66
  -5   1 -16    8.87    3.31
   5   1  16    7.32    4.90
  -5  -1 -14  111.22    9.62
   5  -1  14  116.24    9.07
  -5  -1 -14  118.00    8.54
   5  -1  14  138.11   10.33
   5   1  14   92.87    9.69
  -5   1 -14  137.29    8.90
  -5   1 -14  125.83    9.68
  -5   1 -14  119.20    8.91
  -5  -1 -12    8.34    3.65
   5  -1  12    6.76    3.57
  -5  -1 -12    3.21    2.46
   5  -1  12    5.02    2.93
   5  -1  12    5.79    3.12
  -5   1 -12    4.15    2.70
  -5   1 -12    9.39    2.78
   5   1  12    5.68    3.46
   5   1  12    6.15    3.94
   5   1  12    4.43    3.28
  -5   1 -12    6.00    3.13
  -5  -1 -10  205.90   13.90
   5  -1  10  221.18   13.40
   5  -1  10  236.86   13.07
  -5  -1 -10  243.66   13.60
   5  -1  10  270.66   14.58
   5   1  10  233.22   13.58
   5   1  10  249.81   12.70
   5   1  10  249.68   13.84
  -5   1 -10  222.94   12.96
  -5   1 -10  228.44   13.85
  -5   1 -10  232.76   13.00
   5  -1   8    3.92    2.53
   5  -1   8   10.98    3.04
  -5  -1  -8   12.09    2.84
   5  -1   8   11.01    2.44
  -5  -1  -8   12.60    3.47
  -5  -1  -8   10.86    2.70
  -5   1  -8   16.26    3.03
   5   1   8   13.82    3.03
  -5   1  -8   10.76    2.36
  -5   1  -8   17.92    3.20
   5   1   8   13.56    2.30
   5   1   8   11.86    3.05
  -5  -1  -6  340.61   16.66
   5  -1   6  306.41   16.02
  -5  -1  -6  320.48   17.40
   5  -1   6  284.48   15.07
   5  -1   6  286.89   16.08
  -5  -1  -6  307.65   15.84
  -5  -1  -6  294.23   15.88
  -5   1  -6  313.60   15.55
   5   1   6  299.86   15.59
   5   1   6  309.81   15.77
   5   1   6  312.95   14.82
  -5   1  -6  331.61   15.53
  -5   1  -6  319.33   15.70
  -5  -1  -4   16.09    2.85
   5  -1   4   10.39    1.80
  -5  -1  -4   13.50    2.79
   5  -1   4    9.67    2.36
  -5  -1  -4   12.57    2.58
   5   1   4   14.08    2.53
   5   1   4    9.79    1.56
   5   1   4    9.29    2.12
  -5   1  -4   12.38    2.39
  -5   1  -4   10.32    2.33
  -5   1  -4   12.21    2.12
  -5   1  -4    4.94    1.91
   5  -1   2  362.39   17.19
  -5  -1  -2  391.61   18.38
  -5  -1  -2  376.50   18.81
   5  -1   2  385.91   18.40
   5  -1   2  361.20   18.36
  -5   1  -2  373.28   18.62
  -5   1  -2  376.71   18.13
  -5   1  -2  373.01   18.22
   5   1   2  384.29   17.31
   5   1   2  382.59   17.99
   5   1   2  383.57   18.30
  -5  -1   0   31.03    3.33
   5  -1   0   37.51    4.16
   5  -1   0   25.08    3.17
   5  -1   0   28.45    2.15
  -5  -1   0   29.61    3.89
   5  -1   0   25.77    2.42
  -5   1   0   34.95    3.43
   5   1   0   30.46    2.27
   5   1   0   32.93    3.10
  -5   1   0   32.31    2.78
   5   1   0   24.75    3.00
  -5   1   0   38.46    4.20
   5   1   0   28.63    2.77
   5  -1  -2  444.10   19.24
   5  -1  -2  403.64   19.96
   5  -1  -2  427.53   19.20
  -5  -1   2  422.94   19.67
  -5  -1   2  400.08   20.45
   5  -1  -2  401.74   20.56
   5   1  -2  402.03   19.88
  -5   1   2  413.31   19.35
   5   1  -2  422.08   19.08
  -5   1   2  414.52   19.70
   5   1  -2  425.47   19.56
   5   1  -2  410.21   19.56
  -5  -1   4   14.81    2.98
   5  -1  -4   20.40    3.53
   5  -1  -4   19.16    2.65
   5  -1  -4   18.54    2.19
  -5  -1   4   15.07    2.19
   5   1  -4   16.74    2.64
  -5   1   4   15.96    1.92
  -5   1   4   14.11    2.23
   5   1  -4   16.95    2.29
   5   1  -4   14.85    2.28
   5   1  -4   15.11    1.84
   5  -1  -6  353.26   16.17
  -5  -1   6  316.86   17.41
  -5  -1   6  316.58   16.72
   5  -1  -6  325.14   16.25
   5  -1  -6  313.62   17.10
  -5  -1   6  321.76   15.44
  -5   1   6  326.41   15.37
  -5   1   6  340.87   15.88
   5   1  -6  322.74   16.46
   5   1  -6  328.12   16.08
   5  -1  -8   11.61    2.31
  -5  -1   8   11.49    2.62
   5  -1  -8    9.52    1.81
   5  -1  -8   13.39    2.72
  -5  -1   8    8.98    2.57
  -5  -1   8   17.08    3.70
   5  -1  -8    9.42    2.90
  -5   1   8   14.11    2.35
   5   1  -8   15.22    2.89
   5   1  -8   14.24    2.59
  -5   1   8   10.15    1.74
  -5  -1  10  295.36   15.79
   5  -1 -10  291.55   14.83
  -5  -1  10  307.31   16.52
   5  -1 -10  247.36   15.21
   5  -1 -10  295.96   15.45
  -5  -1  10  291.98   15.23
   5  -1 -10  317.68   15.99
   5  -1 -10  312.87   14.55
  -5   1  10  287.48   14.71
   5   1 -10  287.56   15.45
   5   1 -10  304.02   15.93
  -5   1  10  301.34   15.42
   5  -1 -12    8.97    2.83
   5  -1 -12    4.12    2.54
   5  -1 -12    8.49    2.20
   5  -1 -12    9.65    2.45
  -5  -1  12    7.73    3.25
  -5  -1  12    4.46    2.55
   5  -1 -12    7.72    2.62
   5   1 -12    6.14    2.81
  -5   1  12    2.02    2.00
   5   1 -12    9.12    2.67
  -5  -1  14  187.33   11.73
   5  -1 -14  186.68   10.47
  -5  -1  14  176.84   11.36
   5  -1 -14  186.61   10.48
   5  -1 -14  182.69   10.60
   5  -1 -14  184.94   11.47
   5  -1 -14  169.07   11.02
   5   1 -14  180.70   11.63
  -5   1  14  182.35   11.22
   5   1 -14  152.11   10.92
  -5   1  14  160.33   10.73
   5  -1 -16    4.63    2.83
  -5  -1  16    5.24    3.12
   5  -1 -16    1.22    2.62
   5  -1 -16   -0.90    1.95
  -5  -1  16    0.81    2.92
   5   1 -16   -0.14    2.47
  -5   1  16    0.08    2.41
  -5  -1  18   99.31    9.59
   5  -1 -18  128.72    8.66
   5  -1 -18  131.66    9.58
   5   1 -18  101.52   10.02
  -5  -1  20    1.15    3.73
   5  -1 -20    0.11    3.23
   5  -1 -20   -5.02    2.62
   5   1 -20    1.28    3.86
  -5  -2 -17    3.31    3.94
  -5  -2 -17    1.77    4.66
   5  -2  17   -0.97    4.81
   5   2  17   -3.60    4.95
  -5   2 -17   -5.43    4.30
  -5   2 -17   -1.10    4.03
  -5  -2 -15   -3.08    2.79
   5  -2  15   -3.24    3.92
  -5  -2 -15    3.08    3.97
   5  -2  15   -0.76    2.77
   5   2  15   -1.13    3.99
   5   2  15   -1.29    3.44
  -5   2 -15   -0.57    4.08
  -5   2 -15    4.61    2.80
  -5   2 -15    0.57    3.12
   5  -2  13    2.53    3.09
   5  -2  13   -3.16    3.19
  -5  -2 -13    4.92    2.81
  -5  -2 -13    0.25    2.96
   5  -2  13   -0.49    2.36
  -5   2 -13   -0.92    2.46
   5   2  13   -3.11    3.07
  -5   2 -13    2.07    2.42
  -5   2 -13    0.96    3.14
   5   2  13    3.23    2.90
  -5  -2 -11    5.57    2.44
   5  -2  11    2.00    3.30
  -5  -2 -11    0.41    2.31
  -5  -2 -11    2.45    2.96
   5  -2  11   -0.17    2.72
   5  -2  11    0.60    2.02
   5   2  11    1.58    2.49
   5   2  11   -0.67    2.47
  -5   2 -11    4.06    2.47
  -5   2 -11    0.78    2.51
   5  -2   9    0.02    2.61
  -5  -2  -9    0.55    2.02
   5  -2   9    0.18    1.63
   5  -2   9   -2.94    2.12
  -5  -2  -9    0.21    2.48
  -5  -2  -9    3.44    2.90
   5   2   9   -3.26    1.95
  -5   2  -9    0.07    1.93
   5   2   9   -0.51    1.75
  -5   2  -9   -0.52    1.73
   5  -2   7   -1.50    2.21
  -5  -2  -7   -0.08    2.06
   5  -2   7    0.62    2.31
  -5  -2  -7   -0.40    1.83
  -5  -2  -7    1.53    2.28
   5  -2   7    2.40    1.45
  -5   2  -7   -1.13    1.76
   5   2   7    2.82    2.17
  -5   2  -7    0.14    1.50
   5   2   7    0.78    1.73
   5   2   7    0.15    1.52
  -5   2  -7    0.52    1.74
  -5  -2  -5    6.73    2.44
  -5  -2  -5    2.79    2.12
   5  -2   5    4.07    1.29
   5  -2   5    1.74    1.99
  -5  -2  -5    6.32    2.41
   5  -2   5    8.49    2.69
  -5  -2  -5    1.12    1.48
   5  -2   5    3.72    1.78
   5   2   5    3.63    1.89
  -5   2  -5    6.96    1.96
   5   2   5    6.14    1.66
  -5   2  -5    6.48    1.98
  -5   2  -5    3.96    1.69
  -5   2  -5    7.49    2.18
   5   2   5    4.09    1.76
  -5  -2  -3    2.80    1.91
   5  -2   3    2.06    0.97
   5  -2   3   -0.61    1.62
  -5  -2  -3    0.67    1.88
  -5  -2  -3   -1.05    1.66
   5  -2   3    2.30    1.97
  -5  -2  -3    0.15    1.97
   5  -2   3    3.40    2.01
   5   2   3    0.68    1.09
   5   2   3   -1.06    1.35
  -5   2  -3    2.05    1.56
   5   2   3    1.87    1.48
  -5   2  -3    1.59    1.42
  -5   2  -3    0.75    1.61
  -5  -2  -1    2.12    1.65
   5  -2   1    0.98    1.39
  -5  -2  -1    1.19    1.86
  -5  -2  -1    0.29    1.81
  -5  -2  -1   -1.06    1.58
   5  -2   1    0.45    0.76
   5  -2   1   -1.30    1.96
   5   2   1    0.72    1.39
   5   2   1    0.39    1.00
  -5   2  -1    2.30    1.41
  -5   2  -1    3.85    1.83
   5   2   1    2.59    1.45
  -5  -2   1   -0.33    1.34
   5  -2  -1    2.43    2.39
   5  -2  -1   -1.27    1.15
   5  -2  -1   -0.30    0.67
  -5  -2   1   -2.71    1.69
  -5  -2   1    1.48    2.31
  -5  -2   1    0.19    1.65
   5   2  -1   -0.62    1.25
  -5   2   1    0.49    1.27
   5   2  -1    0.07    1.06
   5   2  -1    0.23    1.06
   5   2  -1   -0.84    0.92
  -5   2   1   -0.02    1.47
  -5  -2   3    1.27    2.12
   5  -2  -3    2.06    1.38
  -5  -2   3    4.61    1.74
   5  -2  -3   -0.03    2.35
  -5  -2   3    1.91    2.31
  -5   2   3    0.26    1.38
   5   2  -3    1.87    1.20
  -5   2   3    2.85    1.37
   5   2  -3    3.05    1.49
   5   2  -3    1.50    1.20
   5   2  -3   -1.02    1.24
  -5  -2   5   11.47    1.92
   5  -2  -5    7.72    1.98
  -5  -2   5    3.80    2.28
  -5  -2   5    9.75    2.32
  -5  -2   5   12.29    3.38
   5  -2  -5    5.81    2.92
   5  -2  -5    7.58    1.70
   5   2  -5    3.82    1.38
   5   2  -5    6.08    2.07
   5   2  -5    7.95    1.88
  -5   2   5    7.55    1.69
  -5   2   5    7.69    2.10
  -5  -2   7    1.99    1.80
  -5  -2   7    1.40    2.08
  -5  -2   7   -0.02    2.43
   5  -2  -7    1.98    1.49
   5  -2  -7    1.15    2.18
   5  -2  -7   -0.52    1.30
  -5   2   7    1.36    1.21
   5   2  -7    3.31    2.03
   5   2  -7    0.80    1.40
   5   2  -7    1.65    1.51
   5  -2  -9    2.39    1.60
  -5  -2   9    0.25    2.05
   5  -2  -9    0.77    1.70
   5  -2  -9    2.44    1.89
   5  -2  -9    4.98    2.48
   5  -2  -9    1.84    1.87
  -5  -2   9   -1.29    2.26
  -5  -2   9    7.90    2.42
   5   2  -9    2.40    2.28
  -5   2   9    3.41    1.52
   5   2  -9    2.05    1.63
   5  -2 -11    0.86    1.85
   5  -2 -11    1.84    1.73
   5  -2 -11   -1.11    2.14
  -5  -2  11    3.34    2.35
  -5  -2  11    2.84    2.75
  -5  -2  11    0.58    1.99
   5  -2 -11    0.22    1.78
   5  -2 -11    0.79    1.83
   5   2 -11   -0.53    1.59
   5   2 -11    0.00    2.18
  -5   2  11    0.76    1.40
  -5   2  11   -0.37    1.65
  -5  -2  13   -1.05    2.55
   5  -2 -13   -1.34    1.93
   5  -2 -13    1.72    2.35
   5  -2 -13    0.89    2.13
   5  -2 -13   -0.72    1.97
   5  -2 -13   -0.60    1.69
  -5  -2  13    1.28    2.90
   5   2 -13    0.19    2.87
  -5   2  13    1.90    1.80
   5   2 -13    1.76    2.37
   5  -2 -15    2.15    2.68
   5  -2 -15    5.67    2.63
  -5  -2  15    5.67    3.06
  -5  -2  15    6.14    3.17
   5  -2 -15    6.52    2.65
   5  -2 -15    0.91    2.26
   5  -2 -15    3.57    2.52
   5   2 -15    0.09    2.41
   5  -2 -17   -1.06    2.59
  -5  -2  17    3.96    3.38
   5  -2 -17    0.99    2.75
   5  -2 -17    3.48    2.95
   5  -2 -17    4.41    2.86
   5   2 -17    0.29    2.81
   5  -2 -19    3.96    3.64
   5  -2 -19   -3.25    2.89
  -5  -2  19   -0.22    3.90
   5   2 -19    2.96    3.89
  -5  -3 -16    3.26    4.89
  -5  -3 -16   -9.01    3.88
   5  -3  16    4.74    5.62
   5   3  16    1.83    5.85
  -5   3 -16    5.57    4.08
  -5   3 -16    5.17    5.02
   5   3  16    2.07    4.02
  -5  -3 -14  136.26   10.51
   5  -3  14  139.32   10.60
  -5  -3 -14  136.74   11.33
   5  -3  14  147.33   13.33
  -5   3 -14  121.42   10.20
   5   3  14  124.28   12.02
  -5   3 -14  149.74   11.11
  -5  -3 -12    1.46    2.71
   5  -3  12   -0.61    3.26
   5  -3  12    4.15    3.24
  -5  -3 -12    4.18    3.31
  -5   3 -12    0.28    2.24
   5   3  12    3.76    3.21
   5   3  12    7.34    4.14
  -5   3 -12    5.02    2.91
  -5  -3 -10  141.48    9.73
   5  -3  10  150.71   10.90
  -5  -3 -10  161.00   10.63
   5  -3  10  156.07   10.58
  -5  -3 -10  142.54    9.97
   5   3  10  152.73    9.81
   5   3  10  151.59   10.31
  -5   3 -10  150.64    9.25
  -5   3 -10  155.67    9.84
   5  -3   8   -0.67    2.31
   5  -3   8   10.28    3.32
  -5  -3  -8   12.20    3.12
  -5  -3  -8    5.22    2.97
  -5  -3  -8   11.90    3.13
   5   3   8   11.94    3.12
  -5   3  -8    6.66    2.59
  -5   3  -8    4.36    2.33
  -5   3  -8    9.53    2.64
   5   3   8    7.13    2.57
  -5  -3  -6  244.82   13.32
  -5  -3  -6  239.26   13.21
   5  -3   6  223.48   13.21
  -5  -3  -6  225.09   13.08
   5  -3   6  220.79   13.11
   5   3   6  231.67   12.11
  -5   3  -6  229.23   12.21
  -5   3  -6  258.18   12.56
  -5   3  -6  230.63   13.12
   5   3   6  202.43   12.48
  -5  -3  -4   17.72    3.49
  -5  -3  -4   23.52    3.87
   5  -3   4   21.83    3.42
   5  -3   4   15.58    3.12
  -5  -3  -4   19.49    3.11
  -5  -3  -4   15.64    3.04
   5  -3   4   21.14    3.23
  -5   3  -4   20.75    3.21
   5   3   4   14.24    2.38
   5   3   4   16.20    2.92
  -5   3  -4   18.98    2.94
  -5  -3  -2  298.54   15.76
   5  -3   2  295.06   15.43
   5  -3   2  280.55   15.29
  -5  -3  -2  326.06   16.39
  -5  -3  -2  291.53   15.46
  -5  -3  -2  287.14   15.12
   5  -3   2  298.28   15.69
  -5   3  -2  298.73   15.46
   5   3   2  322.65   14.78
  -5   3  -2  292.02   15.00
   5   3   2  298.56   15.07
   5   3   2  295.82   14.72
   5  -3   0    5.33    1.90
  -5  -3   0    6.54    2.79
  -5  -3   0    5.55    2.52
   5  -3   0    8.83    3.32
  -5  -3   0   13.94    2.81
  -5  -3   0    6.20    1.87
  -5   3   0    5.22    1.90
   5   3   0    6.80    1.83
   5   3   0   10.46    2.29
  -5   3   0    8.26    2.04
   5   3   0    5.21    1.83
   5   3   0    6.29    1.62
  -5  -3   2  310.58   17.16
  -5  -3   2  329.09   16.53
  -5  -3   2  308.34   17.38
   5  -3  -2  318.08   17.75
   5  -3  -2  319.42   16.17
  -5  -3   2  319.32   16.03
  -5   3   2  336.48   16.30
   5   3  -2  321.06   16.04
   5   3  -2  325.18   16.13
   5   3  -2  344.14   16.30
   5   3  -2  329.38   15.72
  -5  -3   4    9.38    2.62
   5  -3  -4   11.31    3.85
  -5  -3   4   11.02    3.20
  -5  -3   4   10.51    3.37
   5  -3  -4   10.63    2.34
  -5   3   4   12.55    2.60
   5   3  -4    9.94    2.06
   5   3  -4    7.77    1.99
   5   3  -4   12.24    2.33
  -5   3   4   10.52    2.32
   5   3  -4   13.46    2.73
  -5  -3   6  335.48   16.84
  -5  -3   6  328.59   16.81
  -5  -3   6  307.54   17.47
   5  -3  -6  320.87   15.83
   5  -3  -6  304.50   17.54
   5   3  -6  324.59   15.63
  -5   3   6  297.10   15.69
   5   3  -6  312.83   16.34
   5   3  -6  300.74   15.86
  -5  -3   8   10.68    3.10
   5  -3  -8    9.14    2.63
  -5  -3   8    6.45    2.61
   5  -3  -8    9.78    2.36
  -5  -3   8   10.56    3.70
   5  -3  -8   17.57    4.01
  -5  -3   8    8.29    3.00
  -5   3   8   12.36    2.45
  -5   3   8    7.79    2.00
   5   3  -8    4.69    2.55
   5   3  -8    7.97    2.12
   5   3  -8    8.95    2.23
  -5  -3  10  167.98   11.42
  -5  -3  10  170.23   11.93
   5  -3 -10  167.22   10.36
  -5  -3  10  178.07   10.45
   5  -3 -10  189.83   11.39
   5  -3 -10  201.91   10.54
   5  -3 -10  178.81   10.20
   5  -3 -10  186.75   10.24
  -5  -3  10  169.50   11.19
   5   3 -10  163.88   10.49
  -5   3  10  167.90    9.83
  -5   3  10  171.99   10.28
   5   3 -10  181.95   11.31
   5  -3 -12    5.30    2.57
   5  -3 -12   10.39    3.16
  -5  -3  12   13.28    3.64
   5  -3 -12    6.95    2.51
  -5  -3  12    3.78    3.46
   5  -3 -12    7.95    2.80
   5  -3 -12    3.69    2.19
  -5   3  12    7.48    2.58
   5   3 -12    3.93    2.51
   5   3 -12    8.52    3.53
   5  -3 -14  161.96    9.90
   5  -3 -14  174.38   10.30
  -5  -3  14  161.24   10.99
  -5  -3  14   96.15   10.28
   5  -3 -14  138.70    9.70
   5  -3 -14  155.42    9.94
   5  -3 -14  149.40    9.64
   5   3 -14  126.82    9.96
  -5  -3  16    4.19    3.38
   5  -3 -16    2.79    2.87
   5  -3 -16    0.05    2.52
   5  -3 -16   -0.41    2.46
  -5  -3  16    1.67    3.59
   5  -3 -16    3.41    3.09
   5  -3 -16    0.58    2.41
   5   3 -16    1.61    2.88
   5  -3 -18   82.63    8.04
   5  -3 -18  110.65    8.60
   5  -3 -18   84.02    8.42
  -5  -3  18   80.20    9.56
   5   3 -18   71.42    8.87
  -5  -3  20   10.70    5.24
   5  -3 -20   -2.08    4.21
   5   3 -20    2.22    4.85
  -5  -4 -15    2.69    5.02
   5  -4  15   -5.31    4.06
   5  -4  15    6.34    5.26
   5   4  15   -2.28    6.35
  -5   4 -15   -2.16    3.94
  -5   4 -15   11.11    4.89
   5   4  15   -6.60    4.15
   5  -4  13    5.33    4.89
  -5  -4 -13   -3.30    3.94
   5  -4  13    1.93    3.54
  -5  -4 -13    1.89    4.01
  -5   4 -13    0.93    3.26
   5   4  13    2.09    3.51
   5   4  13   -0.54    5.11
  -5   4 -13    6.05    4.58
  -5  -4 -11    1.92    2.99
   5  -4  11   -1.49    2.84
  -5  -4 -11   -0.22    2.87
   5  -4  11    2.40    2.96
  -5  -4 -11    0.64    3.11
  -5   4 -11    1.60    2.97
   5   4  11    3.26    3.33
  -5   4 -11    0.25    2.13
   5   4  11    1.07    3.13
  -5  -4  -9    1.66    2.91
  -5  -4  -9    2.71    3.03
   5  -4   9    2.37    2.75
   5  -4   9    3.16    2.90
  -5  -4  -9    3.18    2.93
   5   4   9    0.63    2.41
  -5   4  -9    1.82    2.83
   5   4   9    5.14    2.99
  -5   4  -9    8.54    2.66
  -5  -4  -7    2.26    2.84
  -5  -4  -7    4.70    2.46
   5  -4   7    0.74    2.60
  -5  -4  -7    5.55    3.06
   5  -4   7   -2.25    2.18
   5   4   7    6.74    2.36
  -5   4  -7    2.72    1.88
   5   4   7    1.43    2.35
  -5  -4  -5    2.38    2.65
  -5  -4  -5    1.43    2.11
   5  -4   5    1.56    2.14
   5  -4   5   -0.86    2.28
  -5  -4  -5    4.33    2.79
  -5   4  -5   -0.89    1.81
  -5   4  -5    5.40    2.29
  -5   4  -5    1.93    1.85
   5   4   5    2.12    2.16
   5   4   5    0.66    1.88
   5  -4   3   12.48    2.95
   5  -4   3    6.95    2.77
  -5  -4  -3    8.90    3.26
   5  -4   3    6.94    2.61
  -5  -4  -3    5.63    2.54
  -5  -4  -3    7.94    2.73
   5   4   3    4.63    2.19
   5   4   3    6.30    2.12
  -5   4  -3    7.22    2.35
  -5   4  -3    9.36    2.66
  -5   4  -3    4.15    2.00
   5  -4   1   -1.58    2.63
  -5  -4  -1    1.76    2.32
  -5  -4  -1    0.21    2.06
  -5  -4  -1    0.14    1.96
   5  -4   1    2.36    1.84
   5  -4   1    3.66    2.07
   5   4   1    3.79    1.98
  -5   4  -1   -0.10    1.90
  -5   4  -1    2.39    1.52
  -5   4  -1    2.95    1.79
   5   4   1    2.63    1.56
   5   4   1    3.00    1.70
   5  -4  -1    6.22    1.95
  -5  -4   1    4.91    2.09
  -5  -4   1    8.11    3.08
  -5  -4   1    7.29    2.96
  -5  -4   1    6.99    2.72
  -5  -4   1    8.64    2.51
   5  -4  -1    9.45    3.48
  -5   4   1    4.59    1.97
   5   4  -1    7.96    2.08
  -5   4   1    7.05    2.35
   5   4  -1    7.97    2.29
  -5   4   1    6.07    1.76
   5   4  -1    6.14    1.97
   5  -4  -3    4.38    1.77
  -5  -4   3    1.17    2.55
  -5  -4   3    4.49    2.64
  -5  -4   3    3.18    2.24
  -5  -4   3    6.94    3.03
   5  -4  -3    4.71    3.58
   5   4  -3    5.86    1.99
   5   4  -3    7.30    2.22
   5   4  -3    3.93    2.23
  -5   4   3    2.75    1.89
   5   4  -3    8.39    2.19
  -5   4   3   10.27    2.14
  -5   4   3    2.16    2.06
   5  -4  -5    2.80    1.58
   5  -4  -5    0.61    2.91
  -5  -4   5    1.63    2.51
  -5  -4   5    1.44    2.44
  -5  -4   5    6.56    2.65
  -5  -4   5   -2.38    2.16
   5   4  -5    0.81    1.61
   5   4  -5   -0.16    2.13
  -5   4   5   -0.12    1.65
  -5   4   5    2.42    1.63
   5   4  -5   -1.47    1.48
  -5  -4   7   12.21    3.42
   5  -4  -7   13.66    3.98
  -5  -4   7    9.93    3.17
  -5  -4   7    9.19    3.81
  -5  -4   7   11.71    3.68
   5  -4  -7    4.65    1.89
   5   4  -7    8.99    3.08
  -5   4   7    8.59    2.52
   5   4  -7    4.43    2.24
  -5   4   7    8.41    2.31
   5   4  -7    5.82    2.07
   5  -4  -9    3.89    2.31
  -5  -4   9    3.14    2.65
  -5  -4   9    4.88    3.54
   5  -4  -9    3.93    2.93
  -5  -4   9    2.98    2.83
   5  -4  -9   -0.83    1.59
  -5  -4   9    0.42    2.20
   5   4  -9   -1.92    2.56
   5   4  -9    2.08    2.09
   5   4  -9    3.01    2.08
  -5   4   9    1.41    1.86
  -5   4   9    1.63    1.74
   5  -4 -11    3.75    2.53
  -5  -4  11    0.85    3.03
   5  -4 -11    2.80    3.04
  -5  -4  11   -0.72    3.16
   5  -4 -11    6.75    2.36
  -5   4  11    6.54    2.57
  -5   4  11    1.94    3.42
   5   4 -11    4.43    2.72
   5  -4 -13   -1.67    2.54
  -5  -4  13    0.75    3.64
   5  -4 -13    1.52    2.79
  -5  -4  13    2.53    3.24
   5  -4 -13    2.21    2.36
   5   4 -13    1.51    2.48
  -5   4  13    2.78    2.61
  -5  -4  15    0.06    3.43
  -5  -4  15   -2.75    3.34
   5  -4 -15    3.43    2.87
   5  -4 -15    2.22    2.93
   5  -4 -15    1.79    2.55
  -5   4  15    2.69    2.89
   5   4 -15    1.99    3.17
   5  -4 -17   -3.59    3.72
  -5  -4  17   -9.28    5.68
   5  -4 -17    2.18    3.71
  -5  -4  17    3.15    4.49
   5   4 -17   -0.73    4.25
  -5   4  17    7.53    3.63
   5  -4 -19    5.27    4.51
  -5  -4  19    1.44    4.84
   5  -4 -19   -6.38    4.31
   5  -5  12    4.19    4.65
  -5  -5 -12   -0.99    4.26
   5  -5  12    5.85    4.64
  -5  -5 -12    4.52    3.70
  -5   5 -12    8.37    4.90
   5   5  12    3.02    4.95
   5   5  12   -0.22    3.82
  -5  -5 -10  120.43    8.96
   5  -5  10  111.36   10.62
  -5  -5 -10  137.44    9.92
   5  -5  10  115.85   10.87
   5   5  10  101.87    9.48
  -5   5 -10  114.87    7.98
   5   5  10  127.20   11.14
  -5   5 -10  119.93    9.56
  -5  -5  -8    3.18    2.70
  -5  -5  -8   -0.58    3.02
  -5  -5  -8    4.26    3.26
  -5  -5  -8   -0.21    2.78
   5  -5   8   -0.88    2.85
   5  -5   8    8.76    3.31
  -5   5  -8    0.74    2.02
   5   5   8    6.42    2.74
   5   5   8    6.72    3.25
  -5   5  -8    3.42    2.99
   5  -5   6  179.88   11.70
  -5  -5  -6  181.49   12.37
  -5  -5  -6  177.35   11.27
   5  -5   6  190.26   12.07
  -5  -5  -6  187.44   11.83
   5   5   6  191.97   11.30
   5   5   6  184.07   11.20
  -5   5  -6  181.45   10.45
  -5   5  -6  181.85   11.02
  -5  -5  -4    2.34    3.50
  -5  -5  -4    1.35    2.30
   5  -5   4    3.82    2.62
   5  -5   4    9.80    3.32
  -5  -5  -4    4.34    2.77
   5  -5   4   11.53    3.13
   5   5   4    5.07    2.59
   5   5   4    3.64    2.30
  -5   5  -4    6.38    2.41
  -5   5  -4    6.04    2.32
  -5  -5  -2  181.58   12.37
   5  -5   2  179.92   11.02
  -5  -5  -2  184.61   11.61
  -5  -5  -2  191.36   11.29
   5  -5   2  187.40   11.32
   5  -5   2  206.74   12.29
  -5   5  -2  208.03   10.83
   5   5   2  189.30   10.93
   5   5   2  199.85   11.21
  -5   5  -2  181.80   10.64
   5  -5   0    5.62    2.52
  -5  -5   0    2.74    2.85
   5  -5   0    6.84    2.36
  -5  -5   0   10.29    2.78
  -5  -5   0    4.24    3.17
   5  -5   0    9.79    3.79
  -5   5   0    6.11    2.29
  -5   5   0    8.27    2.30
  -5   5   0    7.90    2.78
   5   5   0    5.19    2.27
   5   5   0   11.32    2.73
   5   5   0   15.74    3.05
   5  -5  -2  177.44    9.86
  -5  -5   2  180.51   10.47
  -5  -5   2  170.84   11.58
   5  -5  -2  180.83   12.25
  -5  -5   2  179.34   11.74
   5   5  -2  168.79   10.04
   5   5  -2  144.81    9.81
   5   5  -2  165.67    9.88
  -5   5   2  175.92   10.60
  -5   5   2  177.71   10.21
  -5   5   2  173.21    9.74
   5  -5  -4   12.16    4.37
   5  -5  -4   15.18    2.66
  -5  -5   4   16.29    4.54
  -5  -5   4   10.82    3.48
  -5  -5   4   12.64    3.79
  -5  -5   4   10.66    3.17
  -5   5   4   13.65    2.83
  -5   5   4    3.71    2.59
   5   5  -4   13.15    2.91
   5   5  -4   10.67    2.71
  -5  -5   6  193.29   11.96
   5  -5  -6  189.83   12.94
   5  -5  -6  203.56   10.49
  -5  -5   6  206.83   12.35
  -5  -5   6  185.80   11.94
  -5  -5   6  165.27   12.59
   5   5  -6  178.74   10.61
  -5   5   6  177.93   10.45
   5   5  -6  168.06   10.75
  -5  -5   8    6.08    3.38
   5  -5  -8    1.38    3.25
  -5  -5   8    1.40    3.59
  -5  -5   8    4.25    3.13
   5  -5  -8    3.91    2.61
   5   5  -8    0.85    2.30
  -5   5   8    3.12    2.44
   5   5  -8    6.87    2.44
   5  -5 -10  147.36   10.63
  -5  -5  10  139.64   11.19
  -5  -5  10  150.02   10.70
   5  -5 -10  139.32    9.84
   5   5 -10  116.80    9.07
  -5   5  10  143.42    9.20
   5   5 -10  146.91    9.38
  -5  -5  12   -1.07    3.18
   5  -5 -12    4.46    3.10
   5  -5 -12   -0.33    2.80
  -5  -5  12   -1.43    3.93
   5   5 -12   -0.28    2.61
  -5   5  12    1.11    2.73
  -5  -5  14  107.44   10.69
   5  -5 -14  125.49    9.16
   5  -5 -14  103.47   10.13
  -5  -5  14  108.52   10.74
  -5   5  14  108.81    9.03
   5   5 -14  139.86   10.09
   5  -5 -16   -2.79    2.74
  -5  -5  16   -2.19    4.51
   5  -5 -16   -6.08    4.11
  -5  -5  16   -3.53    4.65
   5   5 -16    4.55    4.59
  -5   5  16    1.11    3.84
   5  -6  11    7.56    5.33
  -5  -6 -11    3.66    4.63
   5  -6  11    5.37    5.11
  -5   6 -11   12.47    4.88
   5   6  11    4.59    5.06
   5   6  11    2.72    4.68
   5  -6   9    2.57    4.49
   5  -6   9   -0.89    3.65
  -5  -6  -9    3.83    4.40
   5   6   9    0.04    4.00
   5   6   9    9.55    4.14
  -5   6  -9   -2.48    3.72
  -5  -6  -7    5.53    4.02
  -5  -6  -7   -1.33    2.68
   5  -6   7    3.50    3.73
   5  -6   7   10.00    3.52
  -5   6  -7    7.06    2.63
   5   6   7    2.21    3.39
   5   6   7    5.68    3.27
   5  -6   5    1.42    2.89
  -5  -6  -5    3.16    4.09
  -5  -6  -5    7.25    3.48
   5  -6   5    8.04    2.61
   5   6   5    5.26    2.71
  -5   6  -5    6.85    2.68
  -5   6  -5    5.00    2.52
   5   6   5   11.61    3.48
   5  -6   3    0.75    2.15
  -5  -6  -3   -1.30    2.46
   5  -6   3    0.12    2.45
   5  -6   3    4.73    3.35
  -5  -6  -3   -0.81    3.25
  -5   6  -3    1.93    2.27
   5   6   3    0.99    2.38
  -5   6  -3    1.01    2.10
   5   6   3    1.26    2.39
   5   6   3    6.46    2.80
  -5  -6  -1    4.22    3.00
  -5  -6  -1   15.95    5.13
   5  -6   1   18.82    4.63
   5  -6   1   10.03    2.74
   5  -6   1   10.30    3.24
  -5   6  -1   17.76    3.37
  -5   6  -1   10.00    2.89
   5   6   1    9.00    2.99
   5   6   1    8.59    2.94
   5   6   1   10.55    2.85
   5  -6  -1    8.72    2.30
  -5  -6   1   19.34    5.27
   5  -6  -1    5.73    3.95
  -5  -6   1    4.52    3.33
   5   6  -1    1.99    2.42
   5   6  -1    8.72    2.81
  -5   6   1   11.71    3.00
   5   6  -1    3.82    2.52
  -5   6   1    8.25    2.75
  -5  -6   3    5.75    4.21
  -5  -6   3    4.18    3.30
   5  -6  -3    9.42    4.57
   5   6  -3    8.72    2.70
  -5   6   3    8.64    3.02
  -5   6   3   11.32    3.14
   5   6  -3    2.59    2.36
  -5  -6   5    5.88    2.98
  -5  -6   5   -0.73    3.16
  -5  -6   5    2.55    3.84
   5  -6  -5    5.49    4.32
  -5   6   5    4.51    2.98
   5   6  -5    6.31    2.62
   5   6  -5    2.26    2.21
   5  -6  -7    6.87    4.01
  -5  -6   7    0.19    3.54
  -5  -6   7   -1.62    3.57
  -5  -6   7    4.81    3.18
   5   6  -7    2.21    2.35
  -5   6   7   -0.10    2.53
   5   6  -7    1.84    2.07
  -5  -6   9    3.57    4.09
   5  -6  -9   13.17    4.58
  -5  -6   9   11.44    4.31
   5   6  -9   10.83    2.98
  -5   6   9   11.77    3.45
   5   6  -9   11.85    3.39
  -5  -6  11    5.37    5.01
  -5  -6  11    4.58    4.04
   5  -6 -11   -0.25    3.64
   5  -6 -11    3.49    4.06
   5   6 -11   -3.05    3.20
  -5   6  11    4.01    3.49
  -5  -6  13   -1.51    4.87
  -5  -6  13   -4.61    3.86
   5  -6 -13   -2.96    3.85
   5  -6 -13    1.52    4.65
  -5   6  13    0.19    3.54
   5   6 -13    5.07    3.99
   5  -6 -15    5.54    5.56
   5  -6 -15    5.23    4.10
  -5  -6  15    8.96    5.59
  -5  -6  15    1.25    4.78
   5   6 -15    0.43    4.48
  -5  -7  -8    3.98    5.91
   5  -7   8    6.51    3.79
   5  -7   8    6.41    5.11
   5   7   8    8.23    4.46
   5   7   8    0.25    4.39
  -5   7  -8    3.29    4.56
  -5  -7  -6   73.18    7.91
   5  -7   6   92.05    9.21
   5  -7   6   63.98    6.97
  -5  -7  -6   75.87   10.01
   5   7   6   87.98    8.73
   5   7   6  115.51    9.40
  -5  -7  -4    0.33    3.58
  -5  -7  -4   -4.63    5.28
   5  -7   4    1.35    2.45
   5  -7   4    6.28    3.67
  -5   7  -4   -0.17    2.44
   5   7   4    0.46    3.05
   5   7   4   -1.25    3.52
   5   7   4    0.35    2.93
  -5  -7  -2   79.07   10.59
  -5  -7  -2  106.50    8.77
   5  -7   2   84.26    9.39
  -5  -7  -2  108.89   10.14
   5  -7   2  109.54    8.28
  -5   7  -2  113.70    8.29
   5   7   2  114.44    9.70
  -5   7  -2  110.21    7.75
   5   7   2   95.34    7.86
   5   7   2  120.97    8.98
   5  -7   0    3.03    4.55
  -5  -7   0   -3.69    4.49
  -5  -7   0   -0.20    3.16
  -5  -7   0    0.77    3.78
  -5   7   0    2.06    2.77
   5   7   0    4.29    3.05
   5   7   0    7.42    3.11
  -5   7   0    4.41    2.80
   5   7   0    2.89    3.20
  -5  -7   2  124.97   12.79
  -5  -7   2  123.62   10.84
  -5  -7   2  115.62   11.51
   5  -7  -2  139.15   12.94
   5   7  -2  123.73    9.40
   5   7  -2  133.33    9.52
  -5   7   2  150.04    9.45
  -5   7   2  136.52    9.24
  -5  -7   4   -2.78    3.62
   5  -7  -4    3.96    4.90
  -5  -7   4    6.32    5.13
  -5   7   4    0.39    2.84
   5   7  -4    0.94    2.89
   5   7  -4    2.45    3.10
  -5   7   4    6.55    3.51
  -5  -7   6  123.01   11.79
   5  -7  -6   96.54   11.08
  -5  -7   6   96.52   11.57
  -5   7   6  105.92    8.61
   5   7  -6  104.99    9.21
   5   7  -6  101.85    8.51
  -5  -7   8   -2.98    3.23
   5  -7  -8    8.85    5.50
  -5  -7   8   -6.74    5.39
   5   7  -8   -0.77    3.09
   5   7  -8    1.25    3.30
  -5   7   8    1.20    3.77
  -5  -7  10  113.41   11.59
   5  -7 -10  111.75   11.83
  -5  -7  10   90.75   10.01
  -5  -7  10   82.13   11.22
  -5   7  10  105.92    9.72
   5   7 -10   84.39    8.66
   5   7 -10   95.16    8.98
  -5  -7  12    2.16    4.64
  -5  -7  12    1.33    6.06
  -5  -7  12    4.99    4.92
   5  -7 -12    8.50    5.12
   5   7 -12    3.70    4.12
  -5  -8  -1   -2.12    5.12
  -5  -8  -1    2.00    4.17
  -5  -8  -1   -1.42    7.05
   5  -8   1    8.35    5.87
   5   8   1    0.53    3.76
  -5   8  -1    5.85    3.50
   5   8   1   -2.61    3.51
  -5  -8   1    7.87    6.92
   5  -8  -1    4.60    5.71
  -5  -8   1    5.88    5.10
  -5  -8   1    5.42    6.08
   5   8  -1    8.80    4.28
   5   8  -1   -0.49    3.61
  -5   8   1    0.99    3.64
  -5  -8   3    3.99    5.48
  -5  -8   3    4.07    6.68
   5  -8  -3   13.98    6.67
  -5  -8   3    1.95    6.48
  -5   8   3    3.17    3.65
   5   8  -3    3.94    3.77
   5   8  -3    9.01    4.15
   5  -8  -5   13.76    7.14
  -5  -8   5   -3.50    5.92
  -5  -8   5    4.74    6.11
  -5  -8   5   10.34    6.62
   5   8  -5    0.70    4.21
   5   8  -5    2.83    3.78
  -5   8   5    8.41    4.72
  -6   0 -16  100.56    9.21
  -6   0 -16   99.40   10.04
   6   0  16   81.91    8.43
  -6   0 -14   14.82    5.71
   6   0  14    4.41    4.50
  -6   0 -14    1.37    3.28
   6   0  14    6.24    3.77
  -6   0 -12  156.52   10.54
   6   0  12  149.05   11.42
   6   0  12  168.19   10.74
  -6   0 -12  138.16   10.89
   6   0  10    2.94    2.96
  -6   0 -10    3.76    2.73
  -6   0 -10    0.56    2.80
   6   0  10   -0.98    2.39
   6   0   8  193.92   11.53
  -6   0  -8  184.29   11.76
  -6   0  -8  212.02   11.55
   6   0   8  206.88   12.45
  -6   0  -8  212.99   12.89
  -6   0  -6   18.07    3.33
  -6   0  -6    8.28    2.78
   6   0   6   17.43    2.96
   6   0   6   13.78    2.98
  -6   0  -4  261.55   13.98
   6   0   4  245.70   13.03
   6   0   4  261.23   12.63
  -6   0  -4  261.75   13.70
   6   0   4  250.55   13.76
   6   0   2   15.55    2.39
  -6   0  -2   15.56    2.86
   6   0   2   13.02    1.95
   6   0   2   18.05    2.98
  -6   0  -2   15.40    3.11
   6   0   0  251.81   12.23
   6   0   0  247.65   12.41
  -6   0   0  250.94   12.94
  -6   0   0  236.63   13.54
   6   0   0  255.66   13.29
   6   0  -2    6.79    1.68
  -6   0   2   10.33    2.23
   6   0  -2   14.41    2.04
   6   0  -2    8.61    2.24
  -6   0   2   13.64    3.32
   6   0  -4  372.07   16.97
  -6   0   4  342.62   16.99
   6   0  -4  326.57   17.43
  -6   0   4  348.24   18.28
  -6   0   6    5.61    2.79
   6   0  -6    7.45    1.89
   6   0  -6    4.98    2.26
  -6   0   6    9.87    2.18
   6   0  -8  236.71   13.63
  -6   0   8  273.89   12.89
   6   0  -8  251.76   13.37
  -6   0   8  234.62   13.97
   6   0 -10    4.40    2.24
  -6   0  10    1.55    2.70
  -6   0  10    1.48    2.17
   6   0 -10   -0.06    1.94
  -6   0  12  174.01   11.69
  -6   0  12  180.65   10.68
   6   0 -12  177.94   11.06
   6   0 -12  172.87   10.82
  -6   0  12  134.55   14.52
  -6   0  14   13.37    4.18
   6   0 -14    5.64    3.27
   6   0 -14    4.24    2.56
   6   0 -16  118.97    8.98
   6   0 -16  107.20    9.06
  -6   0  16  106.69    8.87
  -6   0  16   81.33    8.27
   6   0 -18   -0.18    3.34
  -6   0  18    1.47    3.61
   6   0 -20   34.41    6.18
   6  -1  15    1.17    4.78
   6  -1  15    7.67    3.76
  -6  -1 -15    7.44    4.05
  -6  -1 -15   -2.81    4.91
   6   1  15    1.38    4.13
  -6   1 -15   -4.73    4.15
  -6   1 -15   -0.74    3.24
   6  -1  13   -3.62    2.48
  -6  -1 -13   -1.01    2.80
  -6  -1 -13   -0.56    4.16
   6  -1  13    3.37    4.21
  -6   1 -13   -3.46    2.50
  -6   1 -13   -2.36    3.66
   6   1  13    0.41    2.85
   6  -1  11    5.27    3.64
  -6  -1 -11    4.03    3.39
  -6  -1 -11    0.61    2.69
   6  -1  11    5.11    2.63
  -6   1 -11   -0.12    2.99
   6   1  11   -1.29    2.43
  -6   1 -11   -0.37    2.51
  -6  -1  -9   -2.98    2.83
   6  -1   9    1.86    2.80
   6  -1   9   -1.13    1.92
  -6  -1  -9    1.61    2.55
  -6  -1  -9    0.93    2.20
   6   1   9   -0.89    2.44
  -6   1  -9    1.15    2.21
   6   1   9    1.27    2.31
  -6  -1  -7    0.91    2.14
  -6  -1  -7   -0.94    2.57
  -6  -1  -7    3.63    2.48
   6  -1   7    1.55    1.65
   6  -1   7   -2.25    2.16
   6   1   7    2.31    2.33
   6   1   7    1.90    2.13
  -6   1  -7    0.08    2.07
  -6   1  -7    3.32    2.08
  -6  -1  -5   -2.27    1.89
   6  -1   5    3.70    2.21
  -6  -1  -5    0.90    2.08
  -6  -1  -5    1.54    1.85
   6  -1   5    0.68    1.46
  -6  -1  -5    1.17    2.03
  -6   1  -5   -0.50    1.63
  -6   1  -5   -2.01    1.45
   6   1   5    2.27    1.82
   6   1   5    0.30    1.82
   6  -1   3    0.01    1.14
  -6  -1  -3   -0.93    1.86
  -6  -1  -3    0.38    2.18
   6  -1   3   -1.89    1.32
  -6  -1  -3    0.25    1.97
   6   1   3   -0.94    1.57
  -6   1  -3    0.40    1.94
   6   1   3   -0.10    1.37
  -6   1  -3   -1.83    1.62
  -6  -1  -1    2.05    2.16
  -6  -1  -1    3.11    2.43
   6  -1   1    4.56    2.25
   6  -1   1    3.44    1.29
   6  -1   1    3.34    1.88
  -6  -1  -1    5.49    2.26
  -6   1  -1   -0.04    1.88
   6   1   1    3.72    1.93
   6   1   1    1.61    1.30
  -6   1  -1    4.63    1.71
   6   1   1    3.47    1.62
  -6   1  -1    2.51    1.71
   6  -1  -1   -0.97    1.56
  -6  -1   1    2.22    1.90
  -6  -1   1    0.40    1.94
   6  -1  -1    2.17    2.32
   6  -1  -1    0.14    1.05
  -6   1   1    3.70    2.31
   6   1  -1    1.69    1.72
   6   1  -1   -1.24    1.12
   6   1  -1   -0.56    1.07
  -6   1   1    1.76    1.87
   6  -1  -3    1.92    1.72
   6  -1  -3    1.38    2.46
  -6  -1   3    2.41    2.35
   6  -1  -3    0.30    1.04
  -6  -1   3    1.50    1.84
  -6   1   3    2.98    1.89
   6   1  -3    0.14    0.93
   6   1  -3    2.23    1.25
   6   1  -3    1.36    1.61
  -6   1   3   -0.52    2.10
   6   1  -3    1.44    1.33
   6  -1  -5    2.57    1.34
   6  -1  -5    0.81    1.50
  -6  -1   5    1.97    2.46
   6  -1  -5   -0.21    2.58
  -6  -1   5    1.03    1.61
  -6  -1   5    1.00    2.23
   6   1  -5    2.95    2.06
  -6   1   5    1.79    2.46
   6   1  -5    0.53    1.35
  -6   1   5    0.83    1.86
   6  -1  -7    0.71    2.53
  -6  -1   7   -0.65    1.52
   6  -1  -7    1.36    1.81
  -6  -1   7    0.05    2.30
   6  -1  -7   -1.18    1.35
  -6  -1   7   -2.04    2.52
  -6   1   7   -0.30    2.74
   6   1  -7   -0.05    1.32
   6   1  -7    1.73    1.93
  -6   1   7   -0.50    1.77
  -6  -1   9    2.09    3.03
  -6  -1   9    4.01    2.67
   6  -1  -9    4.04    2.79
  -6  -1   9    2.96    2.18
   6  -1  -9    3.75    2.32
   6  -1  -9    2.54    2.02
  -6   1   9   -1.68    1.74
   6   1  -9    3.61    1.95
   6   1  -9    0.67    2.17
  -6   1   9    2.87    2.90
   6  -1 -11   -0.67    1.81
   6  -1 -11    0.88    2.32
   6  -1 -11   -1.52    1.86
  -6  -1  11   -0.67    2.06
  -6  -1  11   -1.14    2.67
  -6  -1  11    0.34    2.35
   6   1 -11    0.77    1.92
   6   1 -11    0.13    2.44
  -6   1  11   -0.94    1.90
  -6   1  11    1.34    2.13
  -6   1  11   -1.08    2.54
   6  -1 -13   -2.90    2.15
   6  -1 -13    0.68    2.42
  -6  -1  13    0.63    3.12
   6  -1 -13    0.84    2.38
   6   1 -13    4.22    2.63
   6   1 -13   -2.47    2.66
  -6   1  13    2.42    2.51
   6  -1 -15   -2.37    2.59
   6  -1 -15    0.86    2.51
  -6  -1  15   -0.42    2.73
  -6  -1  15    5.74    3.50
   6   1 -15   -1.45    2.14
  -6   1  15    0.81    3.14
   6   1 -15   -2.21    2.67
   6  -1 -17   -2.91    2.89
   6  -1 -17   -0.05    2.65
  -6  -1  17   -3.97    3.09
  -6   1  17    3.38    3.28
   6   1 -17   -0.65    2.85
  -6  -1  19   -2.06    3.82
   6  -1 -19    2.60    3.84
   6   1 -19    4.06    4.22
   6  -2  14    6.53    5.45
  -6  -2 -14    6.65    4.63
  -6  -2 -14    0.35    3.80
  -6   2 -14    1.18    3.41
   6   2  14    0.37    5.00
  -6   2 -14    1.65    4.57
  -6  -2 -12  127.33    9.15
  -6  -2 -12  110.21    9.44
   6  -2  12  137.38   12.43
  -6   2 -12  131.82    8.93
  -6   2 -12  125.37   10.24
  -6   2 -12  108.40    9.05
   6   2  12   95.97    9.67
  -6  -2 -10    6.45    2.64
  -6  -2 -10    6.42    3.28
   6  -2  10   12.16    4.35
  -6  -2 -10    5.49    3.09
  -6   2 -10    7.31    2.83
  -6   2 -10    5.73    2.82
   6   2  10    8.23    3.56
  -6  -2  -8  168.35   10.87
  -6  -2  -8  188.62   11.78
  -6  -2  -8  188.59   11.47
   6  -2   8  170.55   11.81
   6   2   8  163.02   10.88
  -6   2  -8  183.09   10.78
  -6   2  -8  197.03   10.92
   6  -2   6    7.06    2.78
  -6  -2  -6    2.11    2.68
  -6  -2  -6    9.53    3.10
  -6  -2  -6    4.15    2.77
  -6   2  -6    7.27    2.78
  -6   2  -6    6.26    2.25
   6   2   6    2.42    2.21
   6   2   6    6.80    2.02
   6   2   6   10.29    2.73
  -6   2  -6    6.06    2.29
  -6  -2  -4  270.34   13.90
  -6  -2  -4  262.70   14.11
  -6  -2  -4  256.66   14.37
   6  -2   4  236.34   13.96
  -6  -2  -4  254.76   14.28
   6  -2   4  254.16   13.27
   6   2   4  240.73   13.39
  -6   2  -4  276.34   14.05
   6   2   4  245.92   13.45
  -6   2  -4  257.14   13.16
  -6   2  -4  232.64   13.35
  -6   2  -4  266.01   14.15
   6   2   4  257.16   12.69
  -6  -2  -2    5.93    2.62
   6  -2   2   13.41    3.04
  -6  -2  -2    5.16    2.39
  -6  -2  -2    3.53    2.36
   6  -2   2    7.94    2.38
  -6  -2  -2    3.12    2.35
   6   2   2    8.13    2.30
  -6   2  -2    9.68    2.61
   6   2   2    7.11    1.91
   6   2   2    9.73    1.85
  -6   2  -2    8.86    2.17
  -6   2  -2    4.19    2.31
   6   2   2    6.39    2.05
  -6  -2   0  281.39   14.82
  -6  -2   0  269.66   15.52
   6  -2   0  287.15   14.91
  -6  -2   0  291.14   14.78
  -6  -2   0  276.53   15.89
   6  -2   0  296.02   15.46
   6   2   0  293.40   14.41
  -6   2   0  265.15   14.52
   6   2   0  292.25   14.53
  -6   2   0  292.81   14.59
  -6   2   0  304.85   15.73
   6   2   0  284.45   14.63
   6   2   0  264.58   13.65
   6  -2  -2    9.77    3.24
  -6  -2   2    7.36    3.19
   6  -2  -2    6.35    2.12
  -6  -2   2   10.23    2.66
  -6  -2   2    9.02    3.14
   6   2  -2    6.72    2.22
   6   2  -2   13.04    2.25
  -6   2   2   10.35    2.15
   6   2  -2   12.25    1.96
  -6   2   2    9.87    2.51
   6   2  -2   10.09    2.21
   6  -2  -4  250.64   14.39
   6  -2  -4  218.68   12.71
  -6  -2   4  252.05   14.00
  -6  -2   4  231.60   12.41
  -6  -2   4  253.02   13.32
  -6  -2   4  246.38   14.72
  -6   2   4  245.84   12.75
   6   2  -4  231.35   12.51
   6   2  -4  240.83   13.08
   6   2  -4  249.94   12.13
  -6   2   4  224.08   12.88
   6   2  -4  262.45   12.79
  -6  -2   6   11.14    3.45
  -6  -2   6   15.03    3.04
   6  -2  -6   14.54    2.82
  -6  -2   6   14.54    4.22
   6  -2  -6   12.62    3.72
   6   2  -6    9.98    2.93
  -6   2   6   11.94    2.68
   6   2  -6   19.73    2.96
   6   2  -6   14.07    2.42
  -6  -2   8  219.83   12.24
  -6  -2   8  187.76   13.03
   6  -2  -8  186.82   12.42
  -6  -2   8  212.63   12.08
   6  -2  -8  193.45   11.07
   6  -2  -8  198.55   11.37
   6   2  -8  218.35   11.56
  -6   2   8  189.68   10.94
   6   2  -8  196.01   11.85
  -6  -2  10    9.77    4.00
  -6  -2  10   13.17    3.38
   6  -2 -10    7.13    2.42
   6  -2 -10    6.92    2.63
   6  -2 -10    7.23    3.12
  -6  -2  10    6.61    2.67
   6   2 -10    3.46    2.76
   6   2 -10    4.87    2.18
  -6   2  10   10.89    2.83
   6  -2 -12  160.87   10.24
  -6  -2  12  158.79   11.25
   6  -2 -12  168.57   10.35
   6  -2 -12  145.09   10.45
   6  -2 -12  157.34    9.26
   6   2 -12  183.73   11.34
  -6   2  12  159.78    9.66
   6   2 -12  148.79   10.28
  -6   2  12  154.73   11.12
   6  -2 -14    3.16    2.60
   6  -2 -14    2.19    2.51
   6  -2 -14   -2.57    2.30
   6  -2 -14    2.78    2.83
  -6  -2  14    1.76    3.27
  -6  -2  14    6.93    3.67
   6  -2 -14    2.67    2.40
   6   2 -14    6.89    3.37
   6   2 -14    5.65    2.89
  -6  -2  16   86.13    9.27
   6  -2 -16  104.64    8.27
  -6  -2  16  133.42    9.95
   6  -2 -16  106.04    8.53
   6  -2 -16  111.77    8.89
   6   2 -16  116.89    9.26
   6  -2 -18   -4.29    2.96
  -6  -2  18   -1.02    3.83
   6   2 -18    2.57    4.19
   6  -3  13    1.64    5.24
   6  -3  13   -3.19    3.88
  -6  -3 -13   -1.15    4.47
  -6  -3 -13   -7.24    3.62
  -6   3 -13   -3.95    3.73
   6   3  13    8.99    5.46
  -6   3 -13    3.52    3.07
  -6   3 -13   -2.48    3.99
   6  -3  11    0.96    3.46
  -6  -3 -11    3.44    2.97
  -6  -3 -11    2.49    3.80
  -6  -3 -11    3.93    3.29
   6  -3  11    1.40    4.22
   6   3  11   -2.65    3.22
  -6   3 -11    3.71    2.52
   6   3  11    2.57    3.29
  -6   3 -11    3.33    3.24
   6  -3   9    4.33    3.47
  -6  -3  -9   13.27    3.42
  -6  -3  -9    3.06    2.84
   6  -3   9    0.30    3.12
  -6  -3  -9    3.02    2.89
   6   3   9    5.00    2.92
  -6   3  -9    3.60    2.33
   6   3   9    1.63    2.35
  -6   3  -9    4.41    2.98
  -6  -3  -7    0.68    2.74
   6  -3   7   -0.74    2.32
  -6  -3  -7    0.36    2.53
  -6  -3  -7   -0.89    2.09
   6  -3   7    0.59    2.63
  -6   3  -7    2.57    2.22
   6   3   7   -0.44    1.79
  -6   3  -7   -0.74    1.86
  -6   3  -7    1.71    2.20
   6   3   7    1.94    2.45
   6  -3   5    1.70    2.18
  -6  -3  -5    0.68    2.71
   6  -3   5   -0.48    2.44
  -6  -3  -5    3.54    2.52
  -6  -3  -5   -0.30    2.42
  -6   3  -5   -0.67    1.71
   6   3   5   -1.51    2.02
  -6   3  -5    1.56    2.24
  -6   3  -5    0.76    2.08
   6   3   5   -0.09    1.57
  -6   3  -5    2.47    2.11
  -6  -3  -3    2.24    2.50
  -6  -3  -3   -0.77    2.34
   6  -3   3    1.60    2.21
  -6  -3  -3    3.12    2.58
  -6  -3  -3   -2.42    1.93
   6  -3   3    3.09    2.15
  -6   3  -3    1.48    1.91
   6   3   3    3.84    2.14
   6   3   3    1.77    1.60
  -6   3  -3    3.77    2.15
  -6   3  -3    0.82    1.94
  -6  -3  -1    6.23    2.85
  -6  -3  -1    5.43    2.47
   6  -3   1    2.33    1.79
   6  -3   1    2.14    2.29
  -6  -3  -1   -0.25    2.41
   6   3   1    1.18    1.52
  -6   3  -1    1.01    1.87
   6   3   1    5.51    2.16
   6   3   1    1.87    1.83
   6   3   1    1.87    1.65
  -6   3  -1    6.70    2.19
  -6  -3   1    9.67    3.50
   6  -3  -1    6.97    3.29
   6  -3  -1    5.75    2.15
  -6  -3   1    4.26    2.83
  -6  -3   1    6.30    2.26
  -6  -3   1    4.73    2.46
   6   3  -1    4.81    1.70
  -6   3   1    7.19    2.35
   6   3  -1    2.76    1.75
  -6   3   1    5.41    2.20
   6   3  -1    4.76    2.19
   6   3  -1    3.31    1.94
   6  -3  -3    0.28    1.68
  -6  -3   3   -1.63    2.41
  -6  -3   3    1.81    2.05
  -6  -3   3   -0.54    2.42
  -6  -3   3    0.52    1.77
   6  -3  -3   -1.32    2.47
   6   3  -3    0.73    1.48
   6   3  -3    1.70    2.06
  -6   3   3    1.39    1.76
  -6   3   3    2.31    2.05
   6   3  -3    5.46    1.92
   6   3  -3    1.47    1.55
  -6  -3   5    2.29    2.36
   6  -3  -5    1.16    1.73
  -6  -3   5    3.70    2.99
  -6  -3   5    0.49    2.54
   6  -3  -5   -2.94    2.51
  -6   3   5    1.28    1.76
   6   3  -5    1.53    1.49
   6   3  -5   -0.15    1.46
   6   3  -5    1.05    2.09
  -6   3   5    1.03    1.80
  -6  -3   7    4.94    2.99
   6  -3  -7    1.00    2.98
  -6  -3   7    0.79    2.92
  -6  -3   7    5.55    2.58
   6  -3  -7    1.22    1.79
   6   3  -7    2.08    1.59
  -6   3   7    3.90    2.21
   6   3  -7    0.53    2.38
   6   3  -7    5.06    2.01
   6  -3  -9    0.08    2.49
   6  -3  -9    0.77    1.95
  -6  -3   9   -0.23    2.67
  -6  -3   9    5.62    3.62
   6   3  -9   -2.29    2.36
  -6   3   9    1.42    2.44
   6   3  -9    3.58    2.12
   6  -3 -11    5.51    2.50
  -6  -3  11    4.64    3.83
   6  -3 -11    5.10    3.28
  -6  -3  11    1.77    3.02
   6   3 -11    7.02    3.63
  -6   3  11    5.93    2.84
   6   3 -11    1.30    2.16
   6  -3 -13    0.77    2.59
   6  -3 -13    1.25    2.62
  -6  -3  13    1.06    3.21
   6  -3 -13    4.39    2.77
  -6  -3  13    2.90    3.93
   6   3 -13    3.37    2.63
   6   3 -13    1.01    3.26
   6  -3 -15    2.87    2.97
   6  -3 -15    0.86    2.76
  -6  -3  15    1.47    3.45
   6  -3 -15    2.95    2.83
   6  -3 -15   -2.03    2.49
   6  -3 -15    0.35    2.86
  -6  -3  15    4.31    3.63
   6   3 -15    0.26    2.82
   6  -3 -17   -2.93    2.60
   6  -3 -17   -0.53    2.69
  -6  -3  17   -6.24    4.03
   6  -3 -17    4.89    3.52
   6  -3 -17    9.63    3.41
   6  -3 -17    4.96    4.33
  -6  -3  17    1.98    4.26
   6   3 -17   -3.71    3.29
  -6  -3  19    0.28    5.17
  -6  -4 -12  112.35   10.19
  -6  -4 -12  102.76   10.59
   6  -4  12   91.79   10.74
   6  -4  12   97.23   10.11
   6   4  12  117.50   11.60
  -6   4 -12   96.77    8.56
   6   4  12  124.00   10.33
  -6   4 -12  100.41    9.69
   6  -4  10   10.71    4.84
  -6  -4 -10    4.28    3.80
  -6  -4 -10    3.38    3.26
  -6  -4 -10    9.21    4.25
   6  -4  10    6.02    4.27
   6   4  10    6.25    4.70
  -6   4 -10    2.78    3.55
   6   4  10    2.25    2.76
  -6   4 -10    8.36    3.01
   6  -4   8  155.30   11.03
  -6  -4  -8  148.43   10.68
  -6  -4  -8  140.90   10.04
   6  -4   8  150.49   10.92
  -6  -4  -8  133.46   10.26
   6   4   8  138.86    9.52
   6   4   8  149.84   10.37
  -6   4  -8  156.76    9.58
  -6   4  -8  137.46    9.81
   6  -4   6    1.31    2.89
  -6  -4  -6    6.02    3.33
   6  -4   6    6.45    2.80
  -6  -4  -6    0.23    2.71
   6   4   6    0.00    2.58
  -6   4  -6   -1.26    2.14
  -6   4  -6    5.01    2.23
   6   4   6   -0.91    2.00
  -6   4  -6    6.01    2.55
   6  -4   4  148.19    9.87
   6  -4   4  149.11   10.13
  -6  -4  -4  144.65    9.80
  -6  -4  -4  151.32   10.49
   6   4   4  143.56    9.35
  -6   4  -4  137.57    9.01
   6   4   4  144.15    8.76
  -6  -4  -2   16.85    4.16
   6  -4   2    9.04    3.10
  -6  -4  -2    7.65    3.01
   6  -4   2    5.32    2.51
  -6  -4  -2    6.83    3.00
   6   4   2    9.78    2.56
   6   4   2    7.95    2.72
  -6   4  -2   10.86    2.83
  -6   4  -2    8.85    2.58
   6   4   2   10.62    2.51
   6  -4   0  221.20   12.98
   6  -4   0  219.54   11.89
  -6  -4   0  174.55   12.52
  -6  -4   0  211.35   12.64
  -6  -4   0  200.57   11.59
   6   4   0  220.54   11.22
  -6   4   0  199.84   11.87
  -6   4   0  209.50   11.64
   6   4   0  188.39   11.38
   6   4   0  188.44   11.44
  -6  -4   2    7.40    2.61
   6  -4  -2    5.88    2.23
   6  -4  -2   10.77    4.51
  -6  -4   2    7.25    3.69
  -6  -4   2    7.72    3.42
   6   4  -2    9.17    2.71
   6   4  -2    5.19    1.87
  -6   4   2    4.61    2.38
   6   4  -2    5.01    2.07
  -6   4   2    7.56    2.41
  -6  -4   4  172.04   11.43
   6  -4  -4  175.90    9.97
   6  -4  -4  170.96   12.08
  -6  -4   4  145.99   11.31
  -6  -4   4  165.70   10.99
  -6  -4   4  165.01   10.62
  -6   4   4  174.38   10.14
   6   4  -4  157.01    9.83
   6   4  -4  182.18    9.79
   6   4  -4  184.89   10.68
  -6   4   4  147.51   10.01
   6   4  -4  172.80   10.00
  -6  -4   6    9.23    3.77
   6  -4  -6    2.06    1.99
  -6  -4   6    5.64    3.30
  -6  -4   6    6.84    3.03
  -6  -4   6   -0.91    2.88
   6  -4  -6    0.24    3.50
   6   4  -6    1.65    1.74
  -6   4   6    4.15    2.34
  -6   4   6    1.03    2.36
   6   4  -6    0.67    2.00
   6   4  -6    0.82    2.73
   6  -4  -8  183.31   10.42
  -6  -4   8  181.26   11.47
  -6  -4   8  173.59   11.84
  -6  -4   8  161.37   12.45
   6  -4  -8  183.29   12.12
   6   4  -8  173.94   11.41
   6   4  -8  162.78   10.52
  -6   4   8  150.84   10.27
   6   4  -8  175.15   10.25
   6  -4 -10    3.66    2.30
  -6  -4  10   16.42    4.78
  -6  -4  10   -1.10    2.72
   6  -4 -10    1.67    2.97
   6   4 -10    2.92    2.37
   6   4 -10    1.44    3.24
   6  -4 -12  122.58    9.44
   6  -4 -12  110.28    8.82
   6  -4 -12  135.37    8.76
  -6  -4  12  116.19   11.02
  -6  -4  12  108.35   10.86
   6   4 -12  125.28    9.04
  -6  -4  14    2.07    3.82
   6  -4 -14    2.24    3.14
   6  -4 -14    0.75    3.02
  -6  -4  14   -4.18    4.12
   6   4 -14    1.48    3.11
  -6  -4  16   58.05    8.19
  -6  -4  16   58.19    7.82
   6  -4 -16   70.54    7.54
   6  -4 -16   89.51    8.82
   6   4 -16   63.65    7.67
   6  -5  11   11.15    5.88
  -6  -5 -11    2.81    4.39
   6  -5  11   -0.17    4.79
   6   5  11    0.99    5.12
   6   5  11    0.26    4.08
  -6   5 -11   -0.26    4.52
   6  -5   9    6.02    4.34
   6  -5   9    1.43    4.88
  -6  -5  -9    0.50    4.54
  -6  -5  -9   -5.29    3.49
   6   5   9   -5.60    2.83
  -6   5  -9    2.33    3.78
  -6   5  -9    2.15    2.64
   6   5   9    2.76    4.01
   6  -5   7    0.67    2.83
  -6  -5  -7    0.54    3.29
  -6  -5  -7    3.03    3.63
   6  -5   7    8.91    4.26
  -6   5  -7    4.00    2.51
   6   5   7    0.85    2.49
   6   5   7    3.66    3.66
  -6   5  -7    2.24    3.24
  -6  -5  -5    4.02    3.93
   6  -5   5    3.71    2.78
   6  -5   5    6.29    3.38
  -6  -5  -5   10.98    3.84
   6   5   5    6.88    2.75
  -6   5  -5    8.31    2.81
   6   5   5    8.94    3.22
  -6  -5  -3    1.28    2.67
   6  -5   3    3.14    2.25
  -6  -5  -3    2.28    2.96
   6  -5   3    5.97    3.27
  -6  -5  -3    7.55    3.64
  -6   5  -3    3.26    2.46
   6   5   3   -1.26    2.39
   6   5   3    4.44    2.50
   6   5   3    1.77    2.18
  -6  -5  -1    0.58    2.66
   6  -5   1   -2.46    2.77
  -6  -5  -1    4.14    3.40
   6  -5   1    1.94    2.09
  -6  -5  -1    1.88    2.64
   6   5   1    5.94    2.54
   6   5   1    5.02    2.50
  -6   5  -1   -0.26    2.17
   6   5   1    0.10    1.97
  -6  -5   1    5.97    3.74
  -6  -5   1    4.63    3.22
   6  -5  -1    4.26    2.14
   6  -5  -1    1.77    3.81
  -6   5   1    4.29    2.56
   6   5  -1    3.87    2.40
   6   5  -1    0.98    2.01
   6   5  -1    4.52    2.28
   6  -5  -3    0.09    3.80
  -6  -5   3    6.88    3.92
   6  -5  -3    7.31    2.45
  -6  -5   3    3.89    3.06
  -6  -5   3    4.96    3.40
   6   5  -3    6.34    2.81
   6   5  -3    6.42    2.57
   6   5  -3    0.16    1.97
  -6   5   3    6.92    2.66
   6  -5  -5    6.37    2.23
   6  -5  -5   11.12    4.71
  -6  -5   5    1.13    3.72
  -6  -5   5    5.02    3.25
  -6  -5   5    4.35    3.30
   6   5  -5    4.78    2.28
   6   5  -5    2.07    2.19
  -6   5   5    6.67    2.96
  -6  -5   7    8.13    3.76
  -6  -5   7    1.74    3.20
   6  -5  -7    1.14    3.54
  -6  -5   7   -0.09    3.72
   6  -5  -7    1.66    1.98
   6   5  -7    4.84    2.57
   6   5  -7    2.98    2.26
  -6   5   7    2.87    2.54
  -6  -5   9   -1.21    3.79
  -6  -5   9    4.01    3.20
  -6  -5   9   -0.68    3.58
   6  -5  -9    1.01    3.22
   6   5  -9    2.52    2.35
   6   5  -9   -0.43    2.22
  -6  -5  11   -0.82    4.36
   6  -5 -11    1.93    3.39
  -6  -5  11    1.32    3.45
   6   5 -11    2.94    2.87
  -6  -5  13   -0.97    3.91
   6  -5 -13    3.40    3.71
  -6  -5  13   -0.17    5.37
   6   5 -13    4.44    3.88
   6  -5 -15    3.11    3.89
  -6  -5  15    3.09    5.45
  -6  -5  15    0.95    4.85
   6  -5 -15    1.26    4.68
   6   5 -15    0.69    4.18
   6  -6   8  107.54   11.28
   6  -6   8   87.05    9.24
  -6  -6  -8   69.20    9.38
   6   6   8  107.26    9.55
  -6   6  -8   66.10    7.89
   6   6   8   66.74    7.55
  -6   6  -8   74.67    7.06
  -6  -6  -6   -4.45    4.81
  -6  -6  -6    1.21    3.09
   6  -6   6    4.80    3.29
   6  -6   6    1.92    4.58
  -6   6  -6    5.69    2.89
   6   6   6   -4.48    3.34
   6   6   6   -1.03    3.14
  -6  -6  -4  129.42   12.65
   6  -6   4  110.52    9.81
   6  -6   4   97.56    7.85
  -6  -6  -4  101.38    9.70
   6   6   4  112.20    8.72
   6   6   4  104.30    8.18
  -6   6  -4   97.50    7.57
   6   6   4   76.05    8.06
   6  -6   2    2.83    2.42
   6  -6   2   -1.62    3.39
  -6  -6  -2   -4.85    3.87
  -6  -6  -2    6.24    3.05
   6   6   2    4.07    2.64
   6   6   2    1.58    2.81
   6   6   2    3.34    3.00
  -6   6  -2   -0.31    2.53
  -6  -6   0  107.91   10.46
   6  -6   0  108.72    8.06
  -6  -6   0  135.11   12.88
   6  -6   0  136.54   10.76
   6   6   0  117.04    8.57
   6   6   0  121.26    8.38
  -6   6   0  127.97    8.47
   6   6   0  114.96    8.59
   6  -6  -2    2.69    4.20
  -6  -6   2    1.07    3.34
   6  -6  -2    4.92    2.29
  -6  -6   2   -0.09    3.90
   6   6  -2    4.56    3.00
  -6   6   2    4.63    2.72
   6   6  -2   -0.22    2.29
   6   6  -2   -0.25    2.33
  -6  -6   4  111.89   11.17
   6  -6  -4  128.22   12.13
  -6  -6   4  128.99   10.90
   6   6  -4  119.18    8.87
  -6   6   4  131.87    9.05
   6   6  -4  124.04    8.53
  -6  -6   6    4.50    3.53
   6  -6  -6   -1.99    4.17
  -6  -6   6    0.97    3.70
  -6  -6   6    3.15    4.17
  -6   6   6    2.05    2.89
   6   6  -6    2.65    2.64
   6   6  -6    1.04    2.40
   6  -6  -8   96.53   10.88
  -6  -6   8  104.03   10.17
  -6  -6   8   87.64   13.01
  -6  -6   8  132.01   13.23
  -6   6   8  109.16    9.55
   6   6  -8  108.07    8.42
   6   6  -8  104.50    8.64
  -6  -6  10   -2.54    3.36
  -6  -6  10   -2.47    5.48
   6  -6 -10   11.38    5.69
   6   6 -10    5.73    3.23
   6   6 -10    3.12    3.79
  -6  -6  12   45.46    8.64
  -6  -6  12   81.61    9.35
   6  -6 -12   84.64    9.71
   6   6 -12   78.68    8.27
  -6  -7  -5    4.02    6.50
  -6  -7  -5    3.63    4.62
   6  -7   5    7.48    3.90
   6   7   5   11.13    5.30
   6   7   5   11.32    4.55
  -6   7  -5    1.52    3.25
   6   7   5   -0.63    3.80
   6  -7   3    9.51    3.45
  -6  -7  -3    3.46    4.58
  -6  -7  -3    5.65    6.64
  -6   7  -3    0.42    3.11
   6   7   3   -1.11    3.57
   6   7   3    7.98    4.04
   6   7   3    3.57    4.30
  -6  -7  -1    4.70    4.94
  -6  -7  -1   -0.98    3.85
   6  -7   1    8.62    4.97
  -6  -7  -1   16.32    7.84
   6   7   1    4.56    4.14
   6   7   1    5.74    3.74
  -6   7  -1    7.35    3.74
   6   7   1    9.00    3.74
  -6  -7   1    3.31    6.66
  -6  -7   1    4.10    4.13
   6  -7  -1   -0.45    5.18
   6   7  -1   -1.47    3.19
   6   7  -1    2.93    3.79
  -6   7   1    0.59    3.48
  -6  -7   3   14.90    7.04
  -6  -7   3    7.29    5.10
   6  -7  -3   16.81    7.00
   6   7  -3    4.12    3.77
  -6   7   3    3.81    3.66
   6   7  -3    1.60    3.45
   6  -7  -5    5.92    6.20
  -6  -7   5    6.45    5.82
  -6  -7   5    1.82    6.03
   6   7  -5    7.37    4.21
  -6   7   5    4.42    4.04
   6   7  -5    4.63    3.37
  -6  -7   7   12.18    6.94
   6  -7  -7    6.65    6.58
  -6   7   7    2.29    4.57
   6   7  -7    5.70    3.72
   6   7  -7    5.34    4.08
  -6  -7   9   -0.28    4.41
  -6  -7   9    8.22    7.37
   6  -7  -9    7.11    6.42
   6   7  -9    3.46    3.84
   6   7  -9    1.49    4.10
  -6   7   9   -0.47    4.62
  -7   0 -13   13.02    5.53
   7   0  13    5.62    3.81
  -7   0 -13   -5.07    3.80
  -7   0 -11    0.49    3.48
  -7   0 -11   -3.94    4.05
   7   0  11    1.29    2.75
   7   0  11   -7.38    3.24
   7   0   9    3.93    3.61
  -7   0  -9    0.76    2.67
   7   0   9    2.45    2.54
  -7   0  -9   -4.86    3.10
   7   0   7   -2.10    1.89
  -7   0  -7   -1.04    2.67
  -7   0  -7   -0.09    2.62
  -7   0  -7   -0.07    1.96
   7   0   7    0.47    2.66
  -7   0  -5    1.12    2.33
   7   0   5   -2.40    2.02
   7   0   5    0.98    1.79
  -7   0  -5    0.45    2.23
  -7   0  -3   -1.78    2.05
   7   0   3    1.19    2.20
  -7   0  -3   -1.27    2.07
   7   0   3   -0.41    1.47
  -7   0  -1    1.98    2.32
  -7   0  -1    2.08    2.43
   7   0   1   -0.12    1.86
   7   0   1   -1.79    1.27
   7   0  -1    2.10    1.90
   7   0  -1    0.86    1.48
  -7   0   1    0.23    2.42
  -7   0   1    1.18    2.27
   7   0  -1   -0.11    1.16
   7   0  -3    0.19    1.17
  -7   0   3    2.50    2.57
  -7   0   3    0.27    2.01
   7   0  -3   -0.89    1.83
   7   0  -3    0.46    1.30
   7   0  -5    0.49    1.92
   7   0  -5   -1.65    1.38
  -7   0   5   -0.43    2.61
  -7   0   5    0.49    2.03
  -7   0   7    1.02    1.97
  -7   0   7   -0.80    3.06
   7   0  -7   -0.29    2.03
   7   0  -7   -1.38    1.46
   7   0  -9   -0.29    1.84
   7   0  -9    0.38    2.08
  -7   0   9   -2.48    2.56
  -7   0  11    0.06    3.25
  -7   0  11   -3.33    2.80
   7   0 -11    0.43    2.07
   7   0 -11    5.10    2.69
  -7   0  13    2.04    3.79
   7   0 -13    0.31    2.33
   7   0 -13    2.53    2.77
  -7   0  13    4.55    3.36
   7   0 -15   -2.45    2.72
   7   0 -15    0.19    2.69
  -7   0  15    0.77    3.59
  -7   0  17   -2.99    3.89
   7   0 -17   -0.99    3.75
   7   0 -17    2.35    3.39
  -7   0  19    3.73    4.47
   7   0 -19    0.42    3.91
  -7  -1 -12    7.32    5.34
   7  -1  12    8.00    5.23
  -7  -1 -12    0.88    3.91
  -7   1 -12    5.17    5.39
   7   1  12    5.29    4.07
  -7   1 -12   -0.22    3.57
   7  -1  10  126.23   10.71
   7  -1  10  146.88    9.14
  -7  -1 -10  125.61    9.77
  -7  -1 -10  127.96   10.92
  -7   1 -10  139.66   10.85
   7   1  10  131.54    9.57
  -7   1 -10  130.29    9.44
  -7  -1  -8    1.41    3.09
   7  -1   8    5.06    2.40
  -7  -1  -8    4.48    3.16
   7  -1   8    2.05    3.07
  -7  -1  -8    3.08    2.86
  -7   1  -8   12.07    3.33
   7   1   8    1.78    2.76
  -7   1  -8    2.26    2.36
   7   1   8    2.85    3.17
   7  -1   6  162.91    9.15
   7  -1   6  147.79   10.45
  -7  -1  -6  159.91   11.03
  -7  -1  -6  168.30   10.73
  -7  -1  -6  152.68   10.05
   7   1   6  161.88    9.86
  -7   1  -6  167.14   10.21
  -7   1  -6  149.72   10.02
   7   1   6  142.84   10.09
  -7  -1  -4    3.10    2.80
   7  -1   4    4.17    1.78
  -7  -1  -4    4.56    2.71
  -7  -1  -4    8.59    3.03
  -7  -1  -4    7.12    3.01
   7  -1   4    7.30    2.76
  -7   1  -4    5.61    2.62
  -7   1  -4    3.45    2.46
   7   1   4    2.67    2.32
   7   1   4    2.30    2.09
   7   1   4    1.59    1.61
  -7  -1  -2  206.23   12.76
  -7  -1  -2  211.09   13.12
   7  -1   2  213.62   11.06
  -7  -1  -2  219.40   12.36
   7  -1   2  211.99   12.45
  -7   1  -2  223.60   12.74
  -7   1  -2  223.77   12.32
   7   1   2  220.05   11.32
   7   1   2  201.44   12.15
   7   1   2  200.75   11.50
  -7  -1   0    8.67    2.99
   7  -1   0    7.41    1.84
   7  -1   0    2.98    2.18
  -7  -1   0    7.81    3.32
  -7  -1   0    8.19    3.46
  -7   1   0    9.40    3.11
   7   1   0   11.03    2.45
  -7   1   0    7.21    2.57
   7   1   0   12.90    3.09
   7   1   0    8.17    2.00
   7  -1  -2  213.39   12.21
   7  -1  -2  211.32   12.94
  -7  -1   2  230.06   12.08
  -7  -1   2  219.61   13.96
  -7  -1   2  202.56   12.96
   7   1  -2  231.50   11.54
  -7   1   2  194.42   12.78
   7   1  -2  206.71   11.39
   7   1  -2  206.24   12.15
  -7   1   2  223.79   11.97
   7  -1  -4    3.75    2.22
  -7  -1   4    8.66    3.57
  -7  -1   4    3.08    2.87
  -7  -1   4    4.19    2.55
   7  -1  -4   11.64    3.51
  -7   1   4    3.28    2.17
   7   1  -4    3.18    2.18
   7   1  -4    5.24    1.95
   7   1  -4    2.80    1.62
  -7   1   4    5.11    3.23
   7  -1  -6  191.19   11.53
  -7  -1   6  200.41   10.93
  -7  -1   6  172.46   12.79
  -7  -1   6  189.66   12.36
   7  -1  -6  194.84   12.84
  -7   1   6  201.73   11.24
   7   1  -6  207.16   11.12
   7   1  -6  196.03   11.77
  -7   1   6  193.72   12.96
   7  -1  -8    8.11    2.24
  -7  -1   8    8.77    3.62
  -7  -1   8    7.31    3.88
   7  -1  -8    9.43    2.84
   7  -1  -8    5.07    3.11
   7   1  -8    9.63    2.61
  -7   1   8    6.83    2.73
   7   1  -8    4.75    2.75
  -7   1   8    7.52    3.73
  -7  -1  10  148.01   10.49
   7  -1 -10  159.29   11.10
  -7  -1  10  147.43   11.37
   7  -1 -10  153.68   10.10
   7   1 -10  169.00   10.11
  -7   1  10  149.23   10.77
  -7   1  10  143.63    9.46
   7   1 -10  142.73   10.12
  -7  -1  12   -2.69    2.73
   7  -1 -12    4.36    2.89
  -7  -1  12    0.39    3.58
   7  -1 -12    1.45    2.44
   7   1 -12    3.84    2.49
  -7   1  12    3.78    3.13
   7   1 -12    0.62    3.01
  -7  -1  14  105.38   10.13
   7  -1 -14   82.36    7.95
   7  -1 -14   96.10    8.16
  -7   1  14  100.91    9.94
   7   1 -14  103.92    9.75
   7   1 -14   78.78    8.13
   7  -1 -16   -0.64    3.52
  -7  -1  16   -0.66    4.01
   7  -1 -16   -1.31    2.69
  -7  -1  16    2.14    4.24
  -7   1  16   -0.19    4.06
   7   1 -16   -0.37    4.13
   7   1 -16   -3.89    2.73
   7  -1 -18   99.65    9.93
   7  -1 -18   60.62    7.48
  -7  -1  18   71.04    8.68
   7   1 -18   54.80    7.78
  -7  -2 -13   11.63    5.53
   7  -2  13   -0.85    5.44
  -7  -2 -13    1.43    4.50
   7   2  13   -3.66    4.24
  -7   2 -13    3.65    5.25
  -7   2 -13   -0.50    3.98
   7  -2  11    2.71    4.74
  -7  -2 -11   -7.68    3.51
  -7  -2 -11   -2.95    4.11
   7   2  11   -3.50    3.53
  -7   2 -11   -5.94    3.12
  -7   2 -11    1.34    4.95
  -7  -2  -9   -1.42    2.42
  -7  -2  -9    1.45    3.07
   7  -2   9   -4.72    2.92
  -7  -2  -9   -0.22    3.16
  -7   2  -9    2.88    2.66
   7   2   9   -0.46    2.86
  -7  -2  -7    0.26    2.64
  -7  -2  -7    3.97    3.38
  -7  -2  -7    2.47    2.87
   7  -2   7    4.33    3.08
  -7   2  -7    2.24    2.47
   7   2   7   -2.37    2.52
  -7   2  -7    2.20    2.59
   7  -2   5    0.65    2.44
  -7  -2  -5    0.28    2.61
  -7  -2  -5   -1.74    2.63
  -7  -2  -5    2.64    2.71
  -7   2  -5    0.30    2.59
  -7   2  -5    1.03    2.40
   7   2   5    1.83    2.19
   7   2   5   -2.48    1.65
  -7  -2  -3    0.70    2.58
  -7  -2  -3   -2.94    2.10
  -7  -2  -3    4.94    2.67
  -7  -2  -3    2.46    2.62
   7  -2   3    2.32    2.32
   7   2   3    3.54    2.14
   7   2   3    5.04    2.41
  -7   2  -3    1.88    2.29
   7   2   3    1.21    1.70
  -7   2  -3    0.38    2.26
   7  -2   1    1.31    2.05
  -7  -2  -1   -0.85    2.64
  -7  -2  -1   -1.14    2.18
   7  -2   1    2.56    2.55
  -7  -2  -1   -0.67    2.39
  -7   2  -1   -2.12    2.16
   7   2   1    1.80    2.11
   7   2   1    0.72    1.52
   7   2   1   -2.78    1.78
  -7   2  -1    2.08    2.10
   7  -2  -1    0.26    1.81
   7  -2  -1   -1.32    2.41
  -7  -2   1   -3.60    2.51
  -7  -2   1    1.04    2.82
  -7  -2   1   -0.45    2.38
   7   2  -1    1.11    2.11
  -7   2   1    1.09    1.99
   7   2  -1    0.26    1.70
  -7   2   1    0.58    2.69
   7   2  -1    1.53    1.54
   7  -2  -3    3.85    2.22
   7  -2  -3    8.62    3.76
  -7  -2   3    2.33    2.34
  -7  -2   3    5.47    3.28
  -7  -2   3   -0.19    3.27
   7   2  -3    0.19    1.63
  -7   2   3    7.12    2.70
  -7   2   3   -3.86    2.07
   7   2  -3    4.51    1.95
   7   2  -3    1.47    2.30
  -7  -2   5    1.70    2.07
  -7  -2   5   -3.80    2.70
   7  -2  -5    0.83    2.01
  -7  -2   5    2.98    3.20
   7  -2  -5    1.97    3.51
   7   2  -5    1.40    1.80
  -7   2   5   -4.28    1.97
   7   2  -5    1.61    1.49
  -7   2   5   -1.60    3.06
   7   2  -5    0.14    2.24
  -7  -2   7   -2.17    3.09
   7  -2  -7    1.73    2.02
   7  -2  -7    6.70    3.72
  -7  -2   7    0.40    2.98
  -7   2   7    0.14    2.43
   7   2  -7    0.97    2.32
   7   2  -7    3.00    1.99
  -7   2   7    4.17    3.48
  -7  -2   9   -1.47    2.70
  -7  -2   9    5.31    3.68
   7  -2  -9   -0.17    2.15
   7  -2  -9   -3.16    2.76
  -7   2   9    1.38    2.29
   7   2  -9    0.47    2.71
   7   2  -9    0.52    2.02
  -7   2   9    8.88    4.15
   7  -2 -11   -0.47    2.92
  -7  -2  11    0.83    3.57
  -7  -2  11    1.17    3.08
   7  -2 -11   -1.07    1.99
  -7   2  11    1.84    2.71
  -7   2  11   -0.02    3.42
   7   2 -11    2.08    3.06
   7   2 -11   -0.36    2.13
   7  -2 -13    1.69    3.04
  -7  -2  13   -0.26    3.12
  -7  -2  13    4.21    4.00
   7  -2 -13    3.45    2.85
   7   2 -13    2.88    2.82
   7   2 -13   -0.98    2.93
  -7   2  13   -0.26    3.20
  -7  -2  15    0.51    3.87
   7  -2 -15    0.68    4.51
   7  -2 -15   -0.55    2.93
  -7  -2  15   -1.59    4.04
   7   2 -15    1.75    4.52
   7   2 -15    0.17    3.05
  -7  -2  17    4.09    4.77
   7  -2 -17   -0.71    2.95
   7  -2 -17   -6.91    3.42
  -7  -2  17    3.58    4.46
   7   2 -17   -5.41    3.01
  -7  -3 -12  -14.55    4.08
  -7  -3 -12    2.04    4.63
   7  -3  12    2.10    5.24
  -7   3 -12   -3.60    4.68
   7   3  12    9.87    5.57
  -7   3 -12    7.73    4.00
  -7  -3 -10  107.27    8.81
  -7  -3 -10  120.39   10.80
   7  -3  10  121.36   12.28
  -7  -3 -10   98.28    9.91
   7   3  10  117.82   10.88
  -7   3 -10  105.86    9.18
   7  -3   8    0.67    3.33
  -7  -3  -8   10.35    4.38
  -7  -3  -8    5.39    3.34
  -7  -3  -8   -3.50    3.03
   7   3   8    4.67    3.41
  -7   3  -8    6.75    2.73
   7  -3   6  151.89   11.06
  -7  -3  -6  173.93   10.97
  -7  -3  -6  137.42   10.49
  -7  -3  -6  200.03   11.66
   7   3   6  144.75   10.23
  -7   3  -6  161.67   10.25
  -7   3  -6  170.29   10.58
  -7  -3  -4   12.59    3.65
  -7  -3  -4   11.38    3.88
   7  -3   4    3.97    2.70
  -7   3  -4    2.54    2.35
   7   3   4    3.10    2.33
  -7   3  -4    5.34    2.81
   7   3   4    4.85    2.60
   7  -3   2  143.03    9.71
  -7  -3  -2  156.50   10.40
  -7  -3  -2  163.34   10.29
   7  -3   2  147.13    9.75
  -7  -3  -2  149.42   10.66
   7   3   2  145.53   10.26
   7   3   2  154.90    9.50
  -7   3  -2  136.69    9.97
  -7   3  -2  142.00    9.45
   7   3   2  144.06    9.15
   7  -3   0    7.22    2.55
  -7  -3   0    1.56    3.72
  -7  -3   0    9.39    3.57
  -7  -3   0    8.66    3.15
  -7  -3   0    9.57    3.59
   7  -3   0    6.96    3.21
   7   3   0    4.00    2.99
   7   3   0    4.69    2.28
  -7   3   0    7.85    2.82
   7   3   0    9.69    2.49
  -7   3   0    6.62    3.29
   7   3   0    4.50    1.80
  -7  -3   2  169.13   11.56
   7  -3  -2  169.36   11.57
  -7  -3   2  161.66    9.92
  -7  -3   2  169.97   10.31
  -7  -3   2  144.07   10.93
   7  -3  -2  148.94    9.76
  -7   3   2  154.83    9.92
   7   3  -2  167.58    9.69
   7   3  -2  154.90    9.62
   7   3  -2  162.31   10.09
   7   3  -2  149.04    8.82
   7  -3  -4    1.25    2.06
  -7  -3   4   11.65    3.14
   7  -3  -4    6.66    4.16
  -7  -3   4    3.76    3.41
  -7  -3   4   12.57    4.10
   7   3  -4    8.58    2.08
   7   3  -4   12.61    3.22
   7   3  -4    6.71    2.41
  -7   3   4    7.84    2.81
   7   3  -4   11.20    2.68
  -7  -3   6  150.60   11.87
  -7  -3   6  166.46   11.31
   7  -3  -6  157.15    9.81
   7  -3  -6  166.23   12.25
  -7   3   6  160.02   10.00
   7   3  -6  156.52    9.22
   7   3  -6  145.04    9.65
   7   3  -6  172.03   10.67
   7  -3  -8    0.48    3.60
  -7  -3   8    4.26    3.68
   7  -3  -8    4.44    2.46
  -7  -3   8    5.43    3.88
   7   3  -8    5.67    3.30
  -7   3   8    1.92    2.78
   7   3  -8    3.00    2.24
  -7  -3  10  132.09   10.02
  -7  -3  10  155.79   11.71
   7  -3 -10  140.24    9.60
   7  -3 -10  159.70   11.03
  -7  -3  10  135.48   10.61
  -7   3  10  128.24    9.20
   7   3 -10  144.79    9.64
   7   3 -10  130.05   10.18
   7  -3 -12    3.16    3.44
  -7  -3  12    0.82    3.97
  -7  -3  12    2.34    3.61
   7  -3 -12    6.77    2.93
   7   3 -12    6.59    3.84
  -7   3  12   -1.45    2.74
   7   3 -12    3.01    2.63
  -7  -3  14  126.04   11.98
  -7  -3  14  123.55   11.90
   7  -3 -14  110.77    8.80
   7  -3 -14  108.26    8.96
   7   3 -14   95.42    9.77
   7   3 -14  100.53   10.59
   7  -3 -16    0.05    3.41
   7  -3 -16    1.12    3.63
  -7  -3  16    5.18    4.94
  -7  -3  16    1.84    5.15
   7   3 -16    4.37    3.89
  -7  -4  -9    0.93    4.38
   7  -4   9   -1.40    4.60
  -7  -4  -9    3.12    3.99
   7   4   9    0.39    4.11
  -7   4  -9    2.49    3.18
  -7  -4  -7   -7.08    3.40
   7  -4   7   -2.09    3.20
  -7  -4  -7   -1.80    3.34
   7   4   7   -0.94    3.60
  -7   4  -7   -0.50    2.76
  -7  -4  -5    5.15    3.52
   7  -4   5    3.67    3.00
  -7  -4  -5    1.86    3.10
  -7   4  -5    2.41    2.62
   7   4   5    4.87    2.81
   7   4   5    1.61    2.60
  -7   4  -5    6.85    2.94
   7   4   5    1.91    2.24
   7  -4   3   -2.53    1.99
  -7  -4  -3    3.08    3.22
  -7  -4  -3    6.10    3.33
  -7   4  -3   -0.48    2.61
   7   4   3    3.32    2.44
  -7   4  -3   -0.59    2.40
   7   4   3    0.35    1.92
   7   4   3   -4.76    1.92
  -7  -4  -1    3.68    3.61
  -7  -4  -1   14.64    3.69
  -7  -4  -1    2.62    3.19
   7  -4   1   11.63    3.28
   7  -4   1    9.28    3.77
  -7   4  -1    3.32    2.53
   7   4   1    5.60    2.26
   7   4   1    7.90    2.90
   7   4   1    6.11    2.50
  -7  -4   1    7.98    3.87
  -7  -4   1    3.89    3.36
   7  -4  -1    5.63    3.59
   7  -4  -1    2.54    2.39
   7   4  -1    0.12    2.31
   7   4  -1   -0.50    2.04
   7   4  -1    1.39    2.09
  -7   4   1    0.50    2.50
  -7  -4   3   -1.29    3.25
  -7  -4   3    2.74    3.25
   7  -4  -3    2.98    2.29
   7  -4  -3    4.31    3.71
   7   4  -3   -0.55    2.32
   7   4  -3   -0.43    1.88
  -7   4   3    4.18    2.69
   7   4  -3   -0.21    1.62
  -7  -4   5    0.59    3.84
   7  -4  -5    4.56    3.89
   7  -4  -5   -0.52    1.94
  -7  -4   5    2.26    3.92
  -7  -4   5    6.32    3.24
   7   4  -5    2.84    4.16
  -7   4   5    2.96    2.73
   7   4  -5    4.14    2.40
   7   4  -5    5.97    2.31
  -7  -4   7   -4.21    2.97
   7  -4  -7    3.77    4.18
  -7  -4   7    2.46    3.32
  -7  -4   7   -3.90    3.17
   7  -4  -7    3.01    2.35
   7   4  -7    0.34    2.02
   7   4  -7   -1.83    2.83
   7   4  -7    1.24    1.99
  -7   4   7    0.17    2.52
   7  -4  -9   -0.43    2.94
  -7  -4   9    0.21    3.16
  -7  -4   9    1.74    4.13
   7  -4  -9    0.76    2.28
  -7  -4   9    9.85    3.85
  -7   4   9    3.28    2.91
   7   4  -9    2.29    2.26
   7   4  -9    7.22    3.81
   7  -4 -11   -0.75    2.38
   7  -4 -11    2.57    3.49
  -7  -4  11   -1.22    2.75
  -7  -4  11   -3.22    4.69
   7   4 -11    1.80    3.67
  -7   4  11   -4.71    2.44
   7   4 -11    2.19    2.74
  -7  -4  13   -3.41    3.66
   7  -4 -13   -0.22    2.69
  -7  -4  13    3.45    5.28
   7  -4 -13    3.44    3.65
  -7   4  13    2.72    3.50
   7   4 -13    3.12    3.27
  -7  -4  15    5.33    5.19
  -7  -4  15    4.92    5.12
   7  -4 -15    1.63    3.86
   7   4 -15    0.81    3.74
   7  -5   8    1.37    4.34
  -7  -5  -8    6.64    4.98
  -7  -5  -8    4.14    5.07
   7   5   8    0.39    3.23
  -7   5  -8    5.61    3.85
   7   5   8    6.57    4.91
  -7  -5  -6   77.74    8.56
  -7  -5  -6  111.57   11.51
   7  -5   6  103.28    9.95
  -7   5  -6  113.99    9.53
   7   5   6   97.18    9.04
  -7   5  -6  100.61    8.75
   7   5   6   76.27    8.40
   7   5   6   86.48    7.92
  -7  -5  -4   -0.85    3.50
  -7  -5  -4    3.28    4.58
   7  -5   4    2.35    2.97
   7   5   4    4.01    2.74
  -7   5  -4    4.16    3.35
   7   5   4    2.53    3.06
  -7   5  -4    3.64    2.94
   7   5   4    4.83    3.90
   7  -5   2  131.06    8.84
   7  -5   2  111.29    8.91
  -7  -5  -2  123.05   11.85
  -7  -5  -2  116.65    8.90
   7   5   2  102.04    8.52
  -7   5  -2  119.77    8.34
   7   5   2  105.96    7.79
   7   5   2   92.70    8.10
   7  -5   0    0.83    3.27
  -7  -5   0   12.33    4.57
  -7  -5   0   -0.15    3.12
   7  -5   0    2.43    2.37
   7   5   0    2.93    2.63
  -7   5   0   -1.17    2.48
   7   5   0    2.81    2.38
   7   5   0    4.92    2.40
   7  -5  -2  158.20   11.45
  -7  -5   2  107.44   11.04
  -7  -5   2  143.16   10.86
   7  -5  -2  127.69    8.83
   7   5  -2  137.93    9.33
   7   5  -2  123.22    8.53
   7   5  -2  123.92    8.95
  -7   5   2  126.30    8.97
   7  -5  -4    2.43    2.38
  -7  -5   4   -3.04    3.14
  -7  -5   4    5.17    4.15
  -7  -5   4    0.37    3.38
   7  -5  -4    5.68    4.21
   7   5  -4    1.64    2.28
  -7   5   4   -1.02    2.42
   7   5  -4   -0.29    1.89
   7  -5  -6  115.76    8.33
  -7  -5   6  132.38   12.89
  -7  -5   6  127.04   10.46
   7  -5  -6  127.53   12.11
  -7  -5   6  147.34   11.96
   7   5  -6  104.06    8.02
   7   5  -6  113.80    8.53
  -7   5   6  117.54    8.92
  -7  -5   8    3.68    3.70
  -7  -5   8    6.62    4.17
   7  -5  -8    0.49    2.40
   7  -5  -8    3.63    4.53
  -7  -5   8   -1.28    4.31
   7   5  -8   -0.38    2.32
   7   5  -8    2.83    2.91
  -7   5   8    2.77    3.49
  -7  -5  10   63.70   10.26
   7  -5 -10  109.36   10.66
  -7  -5  10   67.58    8.66
  -7   5  10   83.30    8.08
   7   5 -10   60.49    7.20
  -7  -5  12   -2.47    5.81
   7  -5 -12   -2.25    4.57
  -7  -5  12   -0.38    4.47
  -7   5  12    4.12    3.94
   7   5 -12    1.32    3.67
   7  -6   5   -3.60    3.14
  -7  -6  -5    5.12    3.98
  -7  -6  -5    0.17    5.55
  -7   6  -5    6.04    3.60
   7   6   5    1.54    3.52
   7   6   5    7.97    4.72
   7   6   5    0.44    4.47
  -7  -6  -3    6.26    6.78
   7  -6   3    9.18    3.84
   7   6   3    4.31    3.21
  -7   6  -3    4.23    3.84
   7   6   3    3.48    4.24
   7   6   3    1.05    3.67
   7  -6   1    0.68    4.15
   7  -6   1    1.57    2.77
  -7  -6  -1    7.37    6.50
  -7  -6  -1    3.98    3.75
   7   6   1    1.40    3.67
   7   6   1    8.31    3.38
   7   6   1    1.97    3.59
  -7   6  -1    0.59    3.56
  -7  -6   1   -2.88    5.52
   7  -6  -1    5.16    4.86
   7  -6  -1    4.33    2.62
  -7  -6   1    2.69    4.06
   7   6  -1    8.66    4.06
   7   6  -1    3.37    3.90
  -7   6   1   -2.28    3.46
   7   6  -1    5.60    2.99
   7  -6  -3   -2.45    4.99
  -7  -6   3    0.79    4.40
  -7  -6   3   -6.52    5.49
   7  -6  -3    1.96    2.40
  -7   6   3    3.53    3.69
   7   6  -3    5.61    3.15
   7   6  -3    0.42    3.09
  -7  -6   5    6.67    5.40
   7  -6  -5    1.55    5.35
  -7  -6   5   -1.93    5.32
   7   6  -5   -2.43    3.26
   7   6  -5    2.06    2.85
  -7   6   5   -6.46    3.28
   7  -6  -7    9.91    6.36
  -7  -6   7    7.67    6.06
  -7  -6   7    5.91    6.00
  -7   6   7    4.44    4.39
   7   6  -7    3.58    3.54
   7   6  -7    5.53    3.27
  -7  -6   9    2.62    4.30
  -7  -6   9   -1.78    6.25
   7  -6  -9    0.85    5.17
   7   6  -9    1.99    3.18
  -7   6   9    9.39    4.59
   7   6  -9   -0.31    3.73
   8   0  10    7.73    5.00
  -8   0 -10   -1.96    4.95
   8   0  10    2.90    2.96
  -8   0 -10   -4.62    4.62
   8   0   8  134.30    8.72
   8   0   8   85.20    9.42
  -8   0  -8  118.23   11.10
  -8   0  -8  120.90    9.04
  -8   0  -8  135.70   11.26
   8   0   6    3.93    3.10
   8   0   6    2.34    2.34
  -8   0  -6    4.76    2.84
  -8   0  -6    8.54    4.08
  -8   0  -6    7.56    3.67
  -8   0  -4  160.57   10.40
  -8   0  -4  159.52   10.78
   8   0   4  150.41   10.46
   8   0   4  138.31    9.09
   8   0   2    3.82    2.07
   8   0   2   -1.99    2.19
  -8   0  -2    0.96    2.66
  -8   0  -2    5.35    3.12
  -8   0   0  162.97   11.17
   8   0   0  143.59    8.95
   8   0   0  157.31   10.33
  -8   0   0  169.39   10.31
   8   0  -2    7.93    2.98
   8   0  -2    8.16    2.21
  -8   0   2   15.00    3.84
  -8   0   2    9.44    4.13
  -8   0   4  155.68   11.58
   8   0  -4  147.07   10.06
  -8   0   4  151.02    9.87
   8   0  -6    3.68    2.78
  -8   0   6    7.59    3.07
  -8   0   6    3.45    4.23
   8   0  -8   98.84    7.50
   8   0  -8  101.56    8.40
  -8   0   8  121.76   11.47
  -8   0  10    1.64    4.06
  -8   0  10    0.88    3.90
   8   0 -10    7.24    2.86
   8   0 -10   -0.30    2.57
  -8   0  12  119.70    9.64
   8   0 -12  118.78    9.64
  -8   0  12  108.16   11.19
   8   0 -12  109.29    8.77
   8   0 -14    2.69    4.01
   8   0 -14    2.28    2.91
  -8   0  14   -0.76    4.96
  -8   0  16   81.26    9.49
   8   0 -16   61.33    7.46
   8   0 -16   66.09    9.10
   8  -1  11    6.72    5.51
   8  -1   9    5.80    4.91
  -8  -1  -9   -1.47    4.53
  -8  -1  -9    2.40    4.96
   8   1   9   -1.24    3.10
  -8   1  -9    0.56    3.96
  -8   1  -9   -0.81    4.77
  -8  -1  -7   -6.80    2.74
   8  -1   7   -2.38    3.34
  -8  -1  -7    6.32    4.36
  -8  -1  -7    0.04    3.83
   8   1   7   -0.92    2.32
  -8   1  -7    4.60    3.72
   8   1   7    6.14    3.73
  -8   1  -7    1.14    2.77
   8  -1   5   -3.00    2.41
  -8  -1  -5    3.02    3.27
  -8  -1  -5    2.03    2.72
  -8  -1  -5    0.44    3.48
   8   1   5   -3.21    2.73
  -8   1  -5   -0.03    2.61
  -8   1  -5    0.24    3.12
   8   1   5   -1.53    2.00
  -8  -1  -3    5.34    3.35
  -8  -1  -3   -2.24    2.80
   8  -1   3   -1.85    2.25
  -8  -1  -3    1.44    3.14
  -8  -1  -3   -2.35    2.67
  -8   1  -3    4.70    2.91
  -8   1  -3   -1.12    2.78
   8   1   3   -0.60    2.13
   8   1   3    1.41    2.67
  -8  -1  -1   -0.64    3.11
   8  -1   1    3.37    2.70
  -8  -1  -1    1.69    3.29
  -8  -1  -1   -2.69    2.57
  -8   1  -1    2.73    3.08
   8   1   1   -0.08    1.85
  -8   1  -1   -2.02    2.55
   8   1   1   -0.92    2.35
  -8  -1   1    1.35    3.69
  -8  -1   1    0.77    2.84
   8  -1  -1    4.05    2.46
  -8  -1   1    5.30    3.52
  -8   1   1   -2.66    2.57
  -8   1   1    6.03    2.86
   8   1  -1    0.82    1.70
   8   1  -1    0.22    2.50
   8   1  -1   -2.21    1.45
  -8  -1   3   -6.77    2.31
  -8  -1   3   -3.06    3.21
   8  -1  -3    1.72    2.37
  -8  -1   3   -2.23    3.05
  -8   1   3    1.76    2.67
   8   1  -3    1.96    1.74
   8   1  -3   -3.27    1.45
   8   1  -3   -0.79    2.43
  -8   1   3   -1.38    2.99
  -8  -1   5    1.75    3.54
  -8  -1   5   -0.38    3.43
   8  -1  -5    2.01    2.44
  -8  -1   5    1.30    2.64
   8   1  -5   -1.41    2.24
   8   1  -5    0.75    1.73
  -8   1   5    5.99    2.95
  -8   1   5   -0.78    3.25
  -8  -1   7    0.03    3.96
   8  -1  -7    2.70    2.53
  -8  -1   7    4.35    4.12
   8   1  -7   -0.72    2.53
  -8   1   7    1.91    3.81
   8   1  -7    0.10    1.90
  -8   1   7   -3.32    2.56
  -8  -1   9    2.25    4.22
  -8  -1   9   -6.75    3.26
   8  -1  -9   -1.07    2.43
   8   1  -9   -0.98    2.05
   8   1  -9   -0.91    2.33
  -8   1   9    2.82    4.12
   8  -1 -11    4.38    2.78
  -8  -1  11    1.16    3.72
  -8  -1  11    2.46    4.21
   8   1 -11   -0.19    2.79
   8   1 -11    2.77    2.56
  -8   1  11   -0.48    3.92
  -8  -1  13    2.35    4.49
   8  -1 -13   -0.56    2.95
  -8   1  13    2.82    4.52
  -8   1  13    3.55    3.95
   8   1 -13    5.49    2.95
   8   1 -13   -3.09    3.56
   8  -1 -15   -4.53    3.52
  -8  -1  15    0.59    4.93
  -8  -1  15   -3.73    4.94
  -8   1  15    0.67    4.64
   8   1 -15    0.09    4.95
   8   1 -15   -0.62    3.55
  -8  -2 -10    1.14    4.71
   8  -2  10   -1.15    5.06
  -8  -2 -10    7.01    5.47
  -8   2 -10   -0.96    4.17
  -8   2 -10    4.96    5.59
   8   2  10    7.24    4.37
   8  -2   8   85.08    9.66
  -8  -2  -8  111.74    8.72
  -8  -2  -8  115.35   10.79
  -8  -2  -8  103.76   10.37
   8   2   8   96.28    9.12
  -8   2  -8  108.39    9.75
  -8  -2  -6    7.64    3.84
  -8  -2  -6    6.51    4.30
  -8  -2  -6    6.53    3.74
   8  -2   6    2.67    3.71
  -8   2  -6    0.79    2.97
  -8   2  -6    4.19    3.73
   8   2   6    1.47    2.64
   8  -2   4  107.57    9.02
  -8  -2  -4  125.13    9.66
  -8  -2  -4  122.00   10.69
   8   2   4  115.58    7.95
   8   2   4  109.05    8.31
  -8   2  -4  130.81    9.28
  -8   2  -4  112.52    8.76
  -8  -2  -2   10.24    3.70
  -8  -2  -2   13.04    4.15
  -8  -2  -2   11.51    3.91
   8  -2   2    3.91    2.84
  -8   2  -2    3.98    3.11
  -8   2  -2    7.12    3.22
   8   2   2    2.72    2.17
   8   2   2    2.25    2.67
   8   2   2    2.40    2.21
  -8  -2   0  137.84   10.88
   8  -2   0  137.59    9.75
  -8  -2   0  141.93    9.88
  -8  -2   0  162.87   11.03
  -8   2   0  133.75   10.40
   8   2   0  150.10    9.29
  -8   2   0  127.15    9.47
   8   2   0  152.51    8.96
   8   2   0  130.68    9.62
   8  -2  -2    0.46    3.13
  -8  -2   2    5.13    3.19
  -8  -2   2   -2.26    3.25
  -8  -2   2    3.81    3.55
   8  -2  -2    6.08    2.82
   8   2  -2    2.81    2.39
   8   2  -2    1.89    1.97
   8   2  -2    5.63    2.95
  -8   2   2    6.43    3.33
  -8   2   2    3.79    3.51
   8  -2  -4  165.09   11.93
   8  -2  -4  140.68    9.89
  -8  -2   4  155.97   12.40
  -8  -2   4  141.19   11.25
  -8   2   4  136.22   11.43
   8   2  -4  155.14    9.47
  -8   2   4  150.26    9.94
   8   2  -4  168.74   10.59
  -8  -2   6    2.74    4.06
   8  -2  -6    0.54    2.52
  -8  -2   6    0.06    3.39
   8  -2  -6   -3.13    3.26
   8   2  -6    1.51    2.77
  -8   2   6   -0.18    3.35
  -8   2   6    7.55    3.13
   8   2  -6    1.66    1.96
  -8  -2   8  133.27   12.98
   8  -2  -8  145.77    9.62
  -8  -2   8  132.31   10.96
   8  -2  -8  122.20   11.81
   8   2  -8  136.80   10.12
  -8   2   8  144.38   11.83
   8   2  -8  126.58    9.02
  -8   2   8  124.29    9.39
   8  -2 -10    3.65    2.69
  -8  -2  10    7.26    3.98
   8  -2 -10    8.69    4.15
  -8  -2  10    4.47    4.76
  -8   2  10   -4.23    2.71
   8   2 -10    2.57    3.36
   8   2 -10    0.90    2.26
  -8   2  10    4.94    4.36
  -8  -2  12  105.66   11.29
   8  -2 -12   72.83    7.83
  -8   2  12  105.25   10.64
   8   2 -12   77.43    7.92
   8   2 -12   94.29    9.85
   8  -2 -14   -1.84    3.75
  -8  -2  14    4.11    5.19
  -8  -2  14   -3.71    4.57
   8   2 -14    0.75    4.96
   8   2 -14   -0.10    3.21
  -8   2  14    0.82    4.48
   8  -2 -16   97.37    9.80
  -8  -2  16   67.61    9.30
  -8  -2  16   41.95    7.80
   8   2 -16   46.43    6.74
   8   2 -16   57.27    9.01
   8  -3   9    3.10    5.57
  -8  -3  -9   -1.42    3.82
  -8  -3  -9    8.99    5.74
   8   3   9    8.60    4.74
  -8   3  -9    2.82    3.88
   8  -3   7   -1.65    4.13
  -8  -3  -7    1.05    4.62
  -8  -3  -7   -5.57    3.49
  -8   3  -7    3.61    3.65
   8   3   7    0.54    3.39
   8   3   7   -0.80    2.73
  -8  -3  -5   10.80    3.97
  -8  -3  -5    2.26    3.95
   8  -3   5   -0.60    3.74
  -8   3  -5    1.09    3.49
  -8   3  -5   -5.13    2.39
   8   3   5   -1.47    2.43
   8   3   5   -3.18    2.80
  -8  -3  -3    4.94    3.42
   8  -3   3    6.92    3.34
  -8  -3  -3    4.54    3.51
  -8   3  -3    6.91    3.06
  -8   3  -3   -3.41    2.36
   8   3   3    3.46    2.36
   8   3   3    5.23    2.59
  -8  -3  -1    4.53    3.55
   8  -3   1    3.83    2.64
   8  -3   1    6.66    3.36
  -8  -3  -1    2.86    3.56
  -8  -3  -1   -0.75    3.13
   8   3   1    5.07    2.53
   8   3   1    7.67    2.66
  -8   3  -1    4.20    2.84
  -8   3  -1    4.10    3.19
   8  -3  -1    1.18    2.41
  -8  -3   1   -2.17    3.77
   8  -3  -1   -1.90    3.22
  -8  -3   1    1.85    3.39
  -8  -3   1    0.06    4.37
   8   3  -1    1.84    2.11
   8   3  -1    0.58    1.92
  -8   3   1   -1.55    2.70
  -8   3   1    3.34    3.03
  -8  -3   3    5.60    4.06
  -8  -3   3    1.72    3.63
   8  -3  -3   -0.84    3.85
   8  -3  -3    1.62    2.29
  -8   3   3    0.06    2.69
  -8   3   3    5.09    3.68
   8   3  -3    1.00    1.98
   8   3  -3    0.06    2.77
   8   3  -3    4.69    2.48
  -8  -3   5    3.85    4.02
   8  -3  -5   -2.32    1.88
  -8  -3   5    4.59    4.27
   8  -3  -5    0.63    4.15
   8   3  -5   -2.32    1.80
   8   3  -5    0.45    2.91
  -8   3   5   -2.71    2.63
  -8   3   5   -1.51    3.64
  -8  -3   7   -4.62    3.37
   8  -3  -7   -2.89    3.93
   8  -3  -7   -0.73    2.36
  -8  -3   7    2.58    4.20
   8   3  -7   -2.60    1.81
  -8   3   7   -4.92    2.54
   8   3  -7   -0.64    2.98
  -8   3   7    6.32    4.59
  -8  -3   9    2.30    4.08
   8  -3  -9    0.94    2.52
   8  -3  -9   -0.66    4.41
  -8  -3   9   10.21    5.73
   8   3  -9    0.51    2.19
  -8   3   9    3.74    4.91
  -8   3   9    4.05    3.18
   8   3  -9    2.23    3.40
  -8  -3  11    2.77    4.47
   8  -3 -11    1.40    4.73
  -8  -3  11    0.64    5.59
   8  -3 -11   -2.10    2.59
  -8   3  11    1.09    4.89
  -8   3  11   -5.75    3.22
   8   3 -11   -1.95    2.83
   8   3 -11    5.09    4.29
  -8  -3  13    8.54    5.44
   8  -3 -13   -3.70    4.21
  -8  -3  13   -2.07    5.50
   8  -3 -13    0.07    3.56
   8   3 -13    6.58    5.06
  -8   3  13    6.18    4.83
   8   3 -13    1.11    3.55
  -8  -3  15   -3.50    5.44
  -8  -3  15   -9.69    4.79
   8  -3 -15   -1.47    3.79
   8  -3 -15   -3.45    3.78
   8   3 -15    2.44    3.92
  -8  -4  -6    6.20    4.82
   8  -4   6    7.26    4.65
  -8  -4  -6    0.26    4.51
  -8   4  -6    3.42    4.11
   8   4   6   -0.53    4.06
   8   4   6   -2.72    3.31
   8  -4   4  109.77   10.30
  -8  -4  -4   90.29   10.30
  -8  -4  -4  109.48    9.88
   8   4   4   80.08    8.03
  -8   4  -4  107.91    9.24
   8   4   4  132.29    9.36
  -8   4  -4   79.31    8.05
  -8  -4  -2    5.64    4.01
  -8  -4  -2   10.30    5.11
   8  -4   2    5.17    3.32
   8   4   2    3.95    2.83
   8   4   2    6.29    3.68
  -8   4  -2    2.32    3.23
  -8   4  -2    4.62    3.61
   8  -4   0  103.98    8.80
  -8  -4   0  116.61    9.90
   8  -4   0  124.38    9.79
  -8  -4   0  144.62   13.08
   8   4   0  122.97    8.90
  -8   4   0  118.50    9.08
  -8   4   0  120.49    9.73
   8   4   0  101.74    8.22
   8  -4  -2    0.27    2.30
  -8  -4   2    1.39    4.03
   8  -4  -2    0.10    3.91
  -8  -4   2    1.30    3.66
   8   4  -2   -0.60    2.75
  -8   4   2    5.85    3.91
  -8   4   2    1.79    3.49
   8   4  -2    2.81    2.31
  -8  -4   4  122.42   10.66
   8  -4  -4  110.01   11.63
   8  -4  -4  103.67    7.84
  -8  -4   4   84.21   10.35
  -8  -4   4   75.82    9.80
   8   4  -4   86.17    7.92
  -8   4   4   93.95    8.81
   8  -4  -6    4.50    2.75
   8  -4  -6    7.92    5.61
  -8  -4   6   -0.29    4.30
  -8  -4   6   -2.14    4.45
  -8  -4   6   12.62    4.37
  -8   4   6   -1.79    3.66
   8   4  -6    6.41    2.56
   8   4  -6    4.13    2.62
  -8  -4   8   74.12    8.36
  -8  -4   8   88.53   10.46
   8  -4  -8  123.76   12.10
   8  -4  -8   88.77    7.61
  -8  -4   8   95.95    9.82
   8   4  -8   81.40    8.47
  -8   4   8   86.53    8.24
   8   4  -8   88.08    8.32
  -8  -4  10    4.52    6.49
  -8  -4  10    0.66    3.89
   8  -4 -10   -4.66    2.63
   8  -4 -10   -2.97    5.04
  -8   4  10   -0.14    3.72
   8   4 -10    2.41    4.40
   8   4 -10   -1.43    3.25
  -8  -4  12   65.53    9.30
   8  -4 -12   78.00    7.97
   8  -4 -12  103.08   10.86
  -8  -4  12   64.11    9.91
  -8   4  12   76.32    8.01
   8   4 -12   69.83    9.08
   8   4 -12   54.53    7.28
  -8  -5  -3   -1.60    5.34
   8  -5   3    4.86    3.82
  -8   5  -3    0.79    3.81
   8   5   3    0.21    3.60
  -8   5  -3    3.42    4.10
   8   5   3    1.07    3.40
   8  -5   1   -0.38    3.29
  -8  -5  -1    4.57    5.86
   8   5   1    2.31    3.63
  -8   5  -1    6.09    4.19
  -8   5  -1   -3.15    3.65
   8   5   1    2.96    3.31
  -8  -5   1   -1.43    3.83
   8  -5  -1    3.34    3.11
   8  -5  -1    3.42    4.71
  -8  -5   1    0.98    5.20
   8   5  -1    5.09    3.43
   8   5  -1    2.75    3.66
  -8   5   1    3.19    3.74
  -8   5   1    6.05    4.74
  -8  -5   3    1.10    5.63
   8  -5  -3    2.22    5.02
   8  -5  -3    3.11    3.04
  -8  -5   3    2.24    4.55
  -8   5   3    1.09    3.93
   8   5  -3    4.72    3.28
   8   5  -3    5.11    2.86
  -8  -5   5   -0.29    5.11
   8  -5  -5    6.70    3.03
  -8  -5   5    0.12    4.68
   8  -5  -5   17.05    6.82
   8   5  -5    5.03    2.62
   8   5  -5    0.43    3.15
  -8   5   5    3.71    4.39
  -8  -5   7   -0.69    3.93
   8  -5  -7    3.73    6.10
   8  -5  -7   -0.20    2.89
  -8  -5   7   -8.55    4.75
  -8  -5   7    3.45    5.34
   8   5  -7    1.51    2.84
  -8   5   7    0.64    4.09
   8   5  -7    0.42    2.91
   8  -5  -9    1.69    3.37
   8  -5  -9    3.04    6.47
  -8  -5   9  -11.50    6.05
  -8  -5   9    2.24    4.28
  -8   5   9    4.91    4.53
   8   5  -9   -0.10    3.17
  -9   0  -7   -4.97    3.39
   9   0   7    1.13    4.82
  -9   0  -7    1.24    5.64
  -9   0  -7    7.07    5.53
  -9   0  -5    1.68    4.25
  -9   0  -5    8.64    4.12
   9   0   5    2.42    4.20
  -9   0  -5   -1.84    4.47
   9   0   3   -1.35    2.52
  -9   0  -3   -4.88    3.39
  -9   0  -3   -2.27    4.19
   9   0   3    7.37    3.81
   9   0   1    3.69    3.56
  -9   0  -1   -1.82    3.71
  -9   0  -1   -3.40    3.66
   9   0   1    1.77    2.04
  -9   0  -1    2.62    3.96
  -9   0   1    2.40    3.70
  -9   0   1    2.59    4.11
   9   0  -1   -0.26    2.99
  -9   0   1   -3.39    3.51
  -9   0   3    5.29    3.32
  -9   0   3    1.41    3.76
   9   0  -3    0.81    2.91
  -9   0   3   -1.34    3.54
   9   0  -5   -0.86    3.07
  -9   0   5   -2.87    3.20
  -9   0   5   -6.03    3.81
  -9   0   5    3.81    4.56
  -9   0   7    2.69    5.43
  -9   0   7    3.75    5.16
   9   0  -7   -1.83    3.31
  -9   0   9    2.18    5.61
   9   0  -9    0.07    3.68
  -9   0   9  -13.77    5.29
   9   0 -11   -1.05    4.11
  -9   0  11    1.44    6.33
  -9   0  11    6.14    5.68
  -9   0  13   -1.78    5.94
  -9   0  13   -4.25    6.95
   9   0 -13   -3.88    4.32
  -9  -1  -6   85.19    9.88
   9  -1   6  103.12   10.41
  -9  -1  -6   72.60    8.39
  -9  -1  -6   91.57   10.39
  -9   1  -6  100.62   10.31
  -9   1  -6   67.32    7.68
   9   1   6   98.21    8.71
  -9   1  -6  105.85   11.24
   9  -1   4    2.17    4.08
  -9  -1  -4   11.53    5.35
  -9  -1  -4    0.58    3.70
  -9   1  -4   -0.72    3.62
  -9   1  -4    3.68    4.60
   9   1   4    1.65    3.95
   9   1   4    6.40    2.92
   9  -1   2   86.33    9.03
  -9  -1  -2  109.68   10.59
  -9  -1  -2   79.17    9.60
  -9  -1  -2  117.21   10.14
   9   1   2   95.98    7.58
   9   1   2  113.88    9.26
  -9   1  -2  126.77   11.67
  -9   1  -2  132.94   10.92
  -9  -1   0   -1.44    3.85
  -9  -1   0   -1.37    3.83
  -9  -1   0    1.86    4.53
   9  -1   0   -1.89    3.02
  -9   1   0    3.90    4.18
   9   1   0    2.81    2.39
   9   1   0    1.75    3.36
  -9   1   0   -1.71    3.23
   9  -1  -2   88.95    8.57
  -9  -1   2   78.36    9.52
  -9  -1   2   74.13    9.64
  -9  -1   2   93.50    8.66
  -9   1   2  125.42    9.86
  -9   1   2   81.43    9.43
   9   1  -2   99.41    8.41
  -9  -1   4    0.47    4.79
   9  -1  -4    3.49    3.03
  -9  -1   4    9.02    5.43
  -9   1   4    2.12    3.55
   9   1  -4   -2.46    2.86
  -9   1   4   -4.72    3.84
  -9  -1   6   82.82   10.83
   9  -1  -6  106.08    9.19
  -9  -1   6  126.66   13.23
   9   1  -6  111.22   10.09
  -9   1   6  116.50    9.88
  -9   1   6  107.25   11.76
  -9  -1   8   -5.88    5.10
  -9  -1   8    2.48    5.60
   9  -1  -8    1.34    3.68
  -9   1   8   -5.86    5.73
   9   1  -8    3.53    4.22
  -9  -1  10   94.11   12.03
   9  -1 -10   95.53    9.50
  -9  -1  10   94.23   11.02
  -9   1  10  114.42   12.07
   9   1 -10   97.90    9.68
   9   1 -10   58.67    6.75
   9  -1 -12    7.52    4.86
  -9  -1  12   13.05    5.78
  -9  -1  12    5.02    6.51
  -9   1  12    5.62    5.71
  -9   1  12    1.25    5.57
   9   1 -12    2.88    3.19
   9   1 -12    3.40    4.80
  -9  -2  -5    3.63    5.07
  -9  -2  -5    3.66    4.74
   9  -2   5    2.46    4.65
  -9   2  -5   -0.74    4.87
   9   2   5    2.15    3.21
  -9   2  -5    0.45    3.67
  -9  -2  -3   -3.10    4.50
   9  -2   3   -2.49    3.40
  -9  -2  -3   -9.40    4.20
  -9   2  -3   -1.28    4.08
   9   2   3    1.77    3.16
  -9   2  -3   10.58    4.43
   9  -2   1   -2.10    3.73
  -9  -2  -1    6.20    4.29
  -9  -2  -1   -4.61    3.92
  -9  -2  -1    3.02    3.68
   9   2   1   -1.76    2.25
  -9   2  -1    1.69    4.24
  -9   2  -1   -5.94    3.55
  -9  -2   1   -2.64    3.43
   9  -2  -1   -1.48    3.23
  -9  -2   1   -1.95    4.50
  -9  -2   1   -1.68    3.67
   9   2  -1    2.19    2.52
  -9   2   1   -3.97    3.65
  -9   2   1    0.61    3.97
   9   2  -1   -0.27    3.28
   9  -2  -3    3.53    3.42
  -9  -2   3   -2.35    3.85
  -9  -2   3    8.74    5.42
  -9   2   3    9.02    5.42
   9   2  -3    3.40    2.23
   9   2  -3    0.20    3.35
  -9   2   3    9.40    4.28
  -9  -2   5    7.71    5.75
   9  -2  -5    4.97    3.63
  -9  -2   5    0.92    4.81
  -9   2   5    3.27    5.43
  -9   2   5    2.35    3.85
   9   2  -5    2.50    2.34
   9   2  -5   -4.14    3.14
  -9  -2   7    0.09    5.37
  -9  -2   7   11.69    6.17
   9  -2  -7   -8.49    2.98
  -9   2   7    4.22    4.03
   9   2  -7    0.98    2.41
  -9   2   7    2.60    5.89
   9   2  -7   -4.23    3.65
   9  -2  -9   -2.36    3.58
  -9  -2   9    0.22    4.86
  -9  -2   9   -1.31    6.28
   9   2  -9    1.80    4.65
  -9   2   9    4.80    6.37
   9   2  -9   -1.18    2.54
  -9   2   9    5.97    4.26
   9  -2 -11    0.91    3.71
  -9  -2  11   10.63    5.35
  -9  -2  11    9.58    6.66
   9   2 -11    5.72    5.13
   9   2 -11   -2.25    2.97
  -9   2  11    1.70    5.54
  -9  -2  13   -5.30    5.81
   9  -2 -13   -2.37    4.14
  -9  -2  13    4.53    5.70
  -9   2  13    0.81    5.33
   9  -3   4    1.22    4.87
  -9  -3  -4    3.50    4.99
  -9  -3  -4    3.85    4.80
  -9   3  -4    1.70    3.77
  -9   3  -4    4.74    4.72
   9   3   4    0.62    3.69
  -9  -3  -2   90.63   10.60
   9  -3   2   89.71    9.67
  -9  -3  -2   86.40    8.88
  -9   3  -2   76.12    8.78
  -9   3  -2   63.12    7.88
   9   3   2   62.40    6.42
   9   3   2   82.28    8.10
  -9  -3   0   -1.85    5.10
  -9  -3   0    3.15    4.00
   9  -3   0    7.47    4.19
  -9   3   0    1.95    4.36
  -9   3   0   -1.52    3.90
   9   3   0    3.24    3.25
   9   3   0   -0.35    2.48
   9  -3  -2  108.08    9.16
  -9  -3   2   92.60   11.00
  -9  -3   2   75.03    9.35
  -9   3   2  118.48    9.94
  -9   3   2   98.99   10.73
   9   3  -2  118.60    8.18
   9  -3  -4    7.58    5.58
  -9  -3   4    0.61    4.62
  -9  -3   4    5.69    5.66
   9  -3  -4    3.37    3.30
  -9   3   4    7.00    4.49
   9   3  -4    1.40    2.35
  -9   3   4   12.31    5.95
  -9  -3   6   71.67   10.52
   9  -3  -6  104.17   11.78
   9  -3  -6   85.72    8.78
  -9  -3   6   99.73   11.77
   9   3  -6   65.23    7.02
  -9   3   6   80.26    8.24
   9   3  -6   71.38    8.57
  -9   3   6  100.26   11.63
   9  -3  -8   -1.37    3.42
   9  -3  -8   -2.00    6.41
  -9  -3   8    0.03    6.51
  -9  -3   8    5.42    5.98
   9   3  -8    4.64    4.78
   9   3  -8   -2.62    2.86
  -9   3   8    3.22    6.28
  -9   3   8    9.88    4.28
   9  -3 -10   82.09   10.83
  -9  -3  10   69.88    9.80
   9  -3 -10   56.20    7.01
  -9  -3  10   66.00    9.14
  -9  -3  10   52.63   10.06
  -9   3  10   77.77   10.86
   9   3 -10   71.32    7.72
   9   3 -10   60.78    8.38
   9  -4   1    3.88    4.35
  -9  -4  -1   -1.34    6.03
   9   4   1    1.46    3.85
  -9   4  -1    3.29    4.96
   9   4   1    6.80    3.50
  -9   4  -1   -0.33    4.31
  -9  -4   1    2.57    6.56
  -9  -4   1    8.42    4.89
   9  -4  -1    5.88    3.91
   9  -4  -1    3.71    4.62
  -9   4   1    5.07    4.74
  -9   4   1    4.15    4.62
   9   4  -1    1.04    3.33
   9   4  -1   -0.85    3.06
   9  -4  -3    6.29    3.90
  -9  -4   3    1.06    4.54
   9  -4  -3    5.49    5.52
  -9  -4   3    4.72    6.29
  -9   4   3    4.41    5.56
  -9   4   3    7.08    5.03
   9   4  -3    0.23    3.07
  -9  -4   5    6.95    5.54
   9  -4  -5   -4.57    3.09
  -9  -4   5   -4.63    3.80
  -9  -4   5   -1.43    6.23
   9  -4  -5   -5.76    5.84
  -9   4   5    3.25    5.52
  -9   4   5    2.10    4.69
   9   4  -5    0.25    2.98
  -9  -4   7   -0.88    4.54
   9  -4  -7    4.60    3.82
   9  -4  -7   10.57    7.64
  -9  -4   7    4.16    6.02
  -9  -4   7    3.62    5.87
  -9   4   7   15.59    6.89
   9   4  -7    4.37    3.67
  -9   4   7    8.49    4.52
 -10   0   0   94.17   10.05
 -10   0   0   74.23    9.75
  10   0   0   83.64    9.49
 -10   0   2    0.04    6.44
 -10   0   2    4.40    6.28
  10   0  -2    3.67    4.45
 -10   0   2    1.00    4.85
  10   0  -4  102.14   10.48
 -10   0   4  103.95   13.70
 -10   0   4   61.21   10.41
 -10   0   6   -3.30    7.45
  10   0  -6   -1.71    4.51
 -10   0   6    3.77    8.19
 -10   0   8   78.55   12.00
  10   0  -8   56.01    7.97
 -10   0   8   71.37   11.93
 -10  -1   1    7.39    5.26
 -10  -1   1    1.09    5.72
  10  -1  -1   -1.02    4.15
 -10  -1   1   -9.05    4.79
 -10   1   1    1.09    6.01
 -10   1   1   -1.70    4.63
 -10   1   1   -5.47    5.18
  10   1  -1    2.25    4.51
 -10  -1   3    2.42    6.95
  10  -1  -3   -2.52    3.88
 -10  -1   3    1.85    5.95
 -10   1   3    5.89    4.98
 -10   1   3    4.70    6.49
  10   1  -3    2.82    4.46
  10  -1  -5   -0.14    4.39
 -10  -1   5    4.23    6.79
 -10  -1   5    2.69    7.68
 -10   1   5    6.78    5.13
 -10   1   5    5.30    6.65
  10   1  -5    1.40    4.46
 -10   1   5   -9.08    6.46
 -10  -1   7    0.50    7.42
  10  -1  -7    5.80    4.94
 -10  -1   7    1.55    7.46
 -10   1   7    0.36    6.91
 -10   1   7    3.34    7.79
  10   1  -7    5.27    5.07
 -10  -2   2   -0.95    6.33
 -10  -2   2    1.55    5.29
  10  -2  -2    3.54    4.47
  10   2  -2    4.47    6.20
 -10   2   2    5.87    5.52
 -10   2   2    1.26    5.64
  10  -2  -4   66.44    8.08
 -10  -2   4   45.80    9.02
 -10  -2   4   64.42   10.91
  10   2  -4   55.01    7.66
   0   0   0    0.00    0.00
;
_shelx_hkl_checksum              25481
